# Supplementary material for: Balancing the influenza neuraminidase and hemagglutinin responses by exchanging the vaccine virus backbone
Source: PLoS Pathog. 2021 Apr 19;17(4):e1009171. doi: 10.1371/journal.ppat.1009171 (PMC8084346; doi:10.1371/journal.ppat.1009171)
Supplement: S1 Data — (XLSX) [file ppat.1009171.s001.xlsx]

## Sheet: Fig 1 data
	Figure 1B Data
			NA activity (RFU/sec) in cell media					NA activity (RFU/sec) cell associated
		PR8 N1BR18	WSN N1BR18	PR8 N1CA09	WSN N1CA09		PR8 N1BR18	WSN N1BR18	PR8 N1CA09	WSN N1CA09
		3.214	10.217	4.089	7.208		0.792	9.865	1.016	8.901
		4.521	9.155	4.647	6.581		2.082	10.631	1.49	10.94
		3.075	7.328	4.005	5.241		2.144	10.576	1.963	10.103
		2.743	6.562	3.207	4.879		2.004	10.704	1.545	9.61
			HAU titre in cell media
		PR8 N1BR18	WSN N1BR18	PR8 N1CA09	WSN N1CA09
		256	128	512	128
		512	128	1024	64
		512	128	512	128
		512	128	512	128
	Figure 1C Data
			NA activity (RFU/sec) in egg allantoic fluid						HAU titre in egg allantoic fluid
		PR8 N1BR18	WSN N1BR18					PR8 N1BR18	WSN N1BR18
		5.565	16.305					2560	320
		9.143	16.29					2560	640
		4.47	18.905					1280	640
		6.214	19.664					2560	1280
		3.133	24.653					640	1280
		4.586	16.761					1280	1280
		3.59	15.23					640	640
		6.346	19.874					1280	1280
		3.602	21.797					640	1280
		7.804	21.285					1280	1280
		5.032	25.41					2560	1280
		6.034	22.239					1280	1280
		4.426	17.931					1280	640
		3.066	27.651					640	2560
		6.379	12.934					1280	640
		3.854	18.341					1280	1280
		5.4	15.623					5120	1280
		7.617	19.343					640	640
		5.5	18.237					5120	640
		7.75	19.113					5120	640
		5.1	27.403					2560	1280
		7.433	18.39					5120	1280
		3.733	18.484					1280	1280
		8.4	19.05					5120	1280
		3.5	13.39					1280	1280
			14.819						640
			2.833						320
			17.417						2560
			18.733						1280
			1.417						40
			26.617						2560
			19						1280
			28.83						2560
			16.05						1280
			19.417						2560
			13.783						1280
			6.65						640
			23.883						2560
			19.233						2560
			21.417						2560
			15.333						1280
			19.867						2560
			20.833						160
			24.017						2560

## Sheet: Fig 2 data
	Figure 2A Data
			NA activity (Rfu/sec) with BPL raw data not transformed to percent
			WSN-N1BR18	WSN-N1BR18	WSN-N1BR18	PR8-N1BR18	PR8-N1BR18	PR8-N1BR18
		BPL 0.5%	12.206	7.682	10.31	3.224	2.075	2.955
		BPL 0.25%	15.827	9.115	14.45	4.826	3.319	4.463
		BPL 0.1%	17.848	11.376	17.195	5.801	3.746	5.335
		BPL 0.05%	18.829	12.575	18.79	5.919	4.098	5.606
		0	19.405	12.688	19.93	6.165	4.029	5.683
			NA activity (Rfu/sec) with FA raw data not transformed to percent
			WSN-N1BR18	WSN-N1BR18	WSN-N1BR18	PR8-N1BR18	PR8-N1BR18	PR8-N1BR18
		FA 0.5%	10.718	7.383	9.24	3.582	1.63	2.317
		FA 0.25%	17.31	11.387	15.245	4.776	3.414	3.685
		FA 0.1%	19.504	13.057	17.656	5.324	3.863	4.831
		FA 0.05%	20.706	14.421	18.721	5.414	4.157	5.377
		0	19.405	12.688	19.93	6.165	4.029	5.683
			NOTE Same zero value was used for both analysis as they were performed at the same time
	Figure 2B Data
			HAU with BPL raw data
			WSN-N1BR18	WSN-N1BR18	WSN-N1BR18	PR8-N1BR18	PR8-N1BR18	PR8-N1BR18
		BPL 0.5%	1	1	1	20	10	160
		BPL 0.25%	640	80	1280	640	1280	1280
		BPL 0.1%	1280	1280	1280	1280	1280	2560
		BPL 0.05%	1280	1280	1280	1280	1280	2560
		0	1280	1280	1280	1280	1280	2560
			HAU with FA raw data not transformed to percent
			WSN-N1BR18	WSN-N1BR18	WSN-N1BR18	PR8-N1BR18	PR8-N1BR18	PR8-N1BR18
		FA 0.5%	640	160	1280	1280	640	1280
		FA 0.25%	1280	320	1280	1280	1280	1280
		FA 0.1%	1280	1280	1280	1280	2560	1280
		FA 0.05%	1280	1280	640	1280	1280	1280
		0	1280	1280	1280	1280	1280	2560
			NOTE Same zero value was used for both analysis as they were performed at the same time

## Sheet: Fig 3 data
	Figure 3B Data
				NA activity (RFU/sec) in egg allantoic fluid						HAU titre in egg allantoic fluid
			WSN-H1PR8/N1BR18	PR8-H1WSN/N1Bri18					WSN-H1PR8/N1BR18	PR8-H1WSN/N1Bri18
			10.386	8.487					1280	640
			10.893	7.429					1280	1280
			10.005	7.285					320	1280
			11.649	9.231					1280	1280
			11.725	16.466					1280	5120
			10.421	9.663					1280	1280
			12.021	8.926					1280	1280
			15.525	5.852					2560	640
			15.767	6.896					2560	640
			16.822	6.218					2560	640
			10.868	7.026					1280	1280
			20.268	19.501					5120	2560
			8.04	6.973					320	640
			12.9	6.055					640	1280
			16.187	6.455					1280	640
			15.47	8.305					1280	1280
			11.94	8.409					640	1280
			7.893	10.713					640	2560
			9.543	8.297					640	640
			16.37	6.773					1280	320
			14.403	6.657					1280	320
				8.58						640
				9.113						640
				4.9						320
				4.897						320
				6.83						320
				6.817						640
	Figure 3E Data
					NA activity (RFU/sec) in egg allantoic fluid
			PR8-N1BR18	PR8-N1BR18	PR8-N1BR18	PR8-N1BR18	PR8-N1BR18	PR8-N1BR18	PR8-N1BR18	WSN-N1BR18
		WSN seg	NO	PA	PB1	PB2	NP	M	NS	ALL but NA
			14.7	8.191	11.827	9.173	10.482	6.436	13.073	27.373
			9.309	11.336	14.273	10.018	11.682	6.609	13.055	15.364
			10.936	6.527	13.455	10.736	10.427	8.173	10.755	15.327
			14.209	8.518	16.418	13.218	4.764	6.364	8.009	18.4
			10.864	5.964	16.845	11.627	4.5	9.127	10	16.564
			5.264	5.945	20.164	6.309	4.591	6.536	12.318	18.545
					HAU in egg allantoic fluid
			PR8-N1BR18	PR8-N1BR18	PR8-N1BR18	PR8-N1BR18	PR8-N1BR18	PR8-N1BR18	PR8-N1BR18	WSN-N1BR18
		WSN seg	NO	PA	PB1	PB2	NP	M	NS	ALL but NA
			5120	5120	1280	2560	1280	1280	1280	1280
			1280	1280	2560	2560	1280	1280	2560	640
			1280	1280	1280	1280	640	2560	2560	640
			2560	1280	2560	2560	640	1280	1280	640
			2560	1280	5120	2560	640	2560	1280	640
			2560	1280	2560	1280	1280	2560	1280	640
	Figure 3F Data
					NA activity (RFU/sec) in egg allantoic fluid
			PR8-N1BR18	PR8-N1BR18	PR8-N1BR18
		WSN seg	NO	PB1	PB1, PB2, PA, NP
			6.016	9.622	15.74
			4.593	9.916	18.925
			5.967	8.815	23.082
			4.904	11.953	16.149
			5.718	7.698	24.529
			8.887	10.056	16.304
			7.256	7.798	17.142
			7.718	10.5	14.26
			11.48	16.271	18.015
			6.813	16.425	10.829
			PR8-N1BR18	PR8-N1BR18	PR8-N1BR18
		WSN seg	NO	PB1	PB1, PB2, PA, NP
			1280	1280	1280
			640	1280	1280
			640	640	2560
			640	1280	640
			640	1280	640
			2560	1280	640
			1280	640	640
			1280	1280	640
			2560	1280	640
			1280	2560	640

## Sheet: Fig 4 data
	Figure 4B Data
				NA activity (RFU/sec) in egg allantoic fluid						HAU titre in egg allantoic fluid
			WSN H1N1-BR18	PR8 H1N1-BR18					WSN H1N1-BR18	PR8 H1N1-BR18
			12.905	3.186					640	640
			11.23	4.509					640	640
			14.255	4.863					640	640
			12.78	3.836					640	320
			9.016	2.945					320	320
			10.753	3.301					640	640
			15.294	2.837					640	640
			13.362	3.011					640	320
			15.611	3.138					640	640
			8.374	2.073					640	320
			14.709	4.017					640	640
			14.22	9.194					640	2560
			18.349	4.307					1280	640
			8.826	4.049					320	640
			14.24	3.024					640	320
			13.536	3.121					1280	320
			9.683	3.999					640	640
			18.249	4.293					640	640
			15.293	4.111					320	640
			11.756	6.095					320	1280
			11.607	6.521					320	1280
			10.174	5.406					320	640
			13.218	6.403					320	320
			10.095	3.593					320	320
			15.723	3.07					320	320
			10.731	2.583					320	320
			10.242	3.05					320	320
			15.046	4.56					640	640
			15.529	2.536					640	320
			13.107	5.303					1280	1280
			10.935	2.64					640	640
			20.348	3.715					1280	640
			12.352	3.784					1280	640
			20.269	3.398					2560	640
			13.006	3.283					1280	640
			17.421	2.86					2560	640
			14.904	5.039					1280	640
			14.522	3.87					1280	1280
			12.732						1280
			14.054						1280
			13.412						1280
	Figure 4E Data
				NA activity (RFU/sec) in egg allantoic fluid						HAU titre in egg allantoic fluid
			WSN H6 N1-BR18	PR8 H6 N1-BR18	WSN H6 N1-GD19	PR8 H6 N1-GD19			WSN H6 N1-BR18	PR8 H6 N1-BR18	WSN H6 N1-GD19	PR8 H6 N1-GD19
			19.63	6.81	14.861	5.228			1280	1280	1280	640
			20.977	8.625	16.039	7.163			1280	1280	1280	1280
			17.441	7.215	15.548	8.58			1280	1280	1280	1280
			28.369	6.703	16.017	7.728			1280	1280	1280	1280
			39.457	8.63	18.927	9.279			5120	1280	1280	1280
			19.703	10.229	13.429	12.09			2560	1280	1280	2560
			27.039	4.842	17.265	8.165			1280	640	1280	1280
			20.61	5.399	16.261	6.291			1280	640	1280	1280
			20.426	11.74	13.516	14.272			1280	2560	1280	2560
			20.667	9.433	11.427	8.388			2048	2048	640	1280
			24.167	9.6	16.103	6.833			4096	2048	1280	1280
			20.15	9.267	17.771	5.898			4096	2048	1280	640
			20.95	7.583					4096	2048
			22.267	7.083					4096	4096
			24.717	10.467					4096	4096
			16.3	2.217					4096	1024
			15.25	4.767					4096	2048
			27.517						8192
	Figure 4G Data
				NA activity (RFU/sec) in egg allantoic fluid per 10 ul				Egg allantoic fluid Volume (ml)				Relative NA amount per egg (activity X vol)
			WSN H1N1-BR18	WT H1N1-BR18	CVV H1N1-BR18 IVR-190		WSN H1N1-BR18	WT H1N1-BR18	CVV H1N1-BR18 IVR-190		WSN H1N1-BR18	WT H1N1-BR18	CVV H1N1-BR18 IVR-190
			13.107	18.639	15.966		6.5	5	9.5		85.1955	93.195	151.677
			10.935	12.357	17.59		10	6	6		109.35	74.142	105.54
			20.348	14.359	11.672		5	6	8		101.74	86.154	93.376
			12.352	14.945	11.098		8.5	5.5	5.5		104.992	82.1975	61.039
			20.269	14.782	19.656		6	7.5	5.5		121.614	110.865	108.108
			13.006				7				91.042
			17.421				5				87.105
			14.904				7				104.328
			14.522				6.5				94.393
			12.732				7				89.124
			14.054				8				112.432
			13.412				6				80.472

## Sheet: Fig 5A&B data
	Figure 5A Data
				NA activity (RFU/sec) in presence of increasing Zana cocnentration
		ZANA (nM)	WSN H1N1-BR18	PR8 H1N1-BR18
		500	0.013	0.006
		300	0.017	0.037
		100	0.021	0.068
		10	0.252	3.753
		5	1.247	11.182
		1	4.945	22.669
		0.1	8.462	26.528
		0.01	8.781	26.708
		0.001	8.878	26.542
	Figure 5B Data
				NA activity (RFU/sec) in presence of increasing Zana concentration						NA activity (RFU/sec) in presence of increasing Zana concentration
			PR8 H1N1-BR18	PR8 H1N1-BR18	PR8 H1N1-BR18	PR8 H1N1-BR18			WSN H1N1-BR18	WSN H1N1-BR18	WSN H1N1-BR18	WSN H1N1-BR18
		Time (min)	0 nM Zana	100 nM Zana	300 nM Zana	10000 nM Zana		Time (min)	0 nM Zana	100 nM Zana	300 nM Zana	10000 nM Zana
		0.0136667	0.018632	0.0184132	0.00857633	0.0156379		0.0136667	0.0297874	0.00474033	-2.925e-05	0.00160133
		0.017	0.0187168	0.0193015	0.00852252	0.0165305		0.017	0.0300893	0.00540744	0.00128359	0.00270216
		0.0203333	0.019367	0.0204708	0.00912576	0.0176243		0.0203333	0.0310845	0.00665881	0.00308807	0.0042304
		0.0236667	0.0198469	0.0219637	0.0102634	0.0190036		0.0236667	0.0322158	0.00837095	0.00510266	0.00596031
		0.027	0.0209732	0.0235444	0.0116013	0.0207728		0.027	0.0339341	0.0100734	0.00740729	0.00808138
		0.0303333	0.0227228	0.0255619	0.0136784	0.0228877		0.0303333	0.0359293	0.0124165	0.0100095	0.0110569
		0.0336667	0.0248144	0.0280846	0.0165202	0.0253127		0.0336667	0.0382716	0.0152318	0.012848	0.0144139
		0.037	0.0272242	0.0313717	0.0196403	0.0283408		0.037	0.0413166	0.0185195	0.0163374	0.017906
		0.0403333	0.0303289	0.0346624	0.0232627	0.0319518		0.0403333	0.0447006	0.0224514	0.0201097	0.0217298
		0.0436667	0.0337353	0.0383421	0.0276108	0.0358955		0.0436667	0.0479696	0.0264922	0.0240368	0.0261216
		0.047	0.0377854	0.0424323	0.0320805	0.0400398		0.047	0.0517412	0.0307126	0.0280108	0.030538
		0.0503333	0.0417866	0.0466752	0.0372168	0.0445175		0.0503333	0.0554128	0.0353004	0.0320342	0.0348413
		0.0536667	0.0460454	0.0511196	0.0420862	0.049415		0.0536667	0.0593878	0.0397216	0.0365069	0.039475
		0.057	0.0508672	0.0554772	0.0474881	0.0546674		0.057	0.0630851	0.0442874	0.041241	0.0435908
		0.0603333	0.0559264	0.0600625	0.0524524	0.0599861		0.0603333	0.0669764	0.0484598	0.0456003	0.0479836
		0.0636667	0.0610767	0.0647955	0.0575282	0.065671		0.0636667	0.0700956	0.0525898	0.049592	0.0522898
		0.067	0.0658076	0.0697193	0.0627976	0.0709347		0.067	0.0735553	0.0573522	0.0540464	0.0571204
		0.0703333	0.0707684	0.0746895	0.0684649	0.0765022		0.0703333	0.0766263	0.0617314	0.058564	0.0617505
		0.0736667	0.0762728	0.079229	0.0735707	0.0824085		0.0736667	0.0792102	0.066041	0.0624945	0.0662421
		0.077	0.0814069	0.0842563	0.0793064	0.0878954		0.077	0.081973	0.0703345	0.0666859	0.0703387
		0.0803333	0.0867425	0.0895003	0.0845061	0.093376		0.0803333	0.0850161	0.0746391	0.0710905	0.0749558
		0.0836667	0.0920496	0.0950325	0.0901319	0.09909		0.0836667	0.0880084	0.0790558	0.0753368	0.0795763
		0.087	0.0972245	0.099678	0.0955965	0.104324		0.087	0.0910765	0.0833409	0.0794967	0.0843178
		0.0903333	0.101918	0.104885	0.100962	0.109856		0.0903333	0.0934964	0.0873936	0.0836516	0.0887795
		0.0936667	0.107099	0.109416	0.10583	0.115304		0.0936667	0.0962608	0.0914111	0.0880045	0.093186
		0.097	0.112258	0.114283	0.110987	0.120829		0.097	0.0990276	0.0959409	0.092452	0.0975395
		0.100333	0.117081	0.11917	0.11582	0.126267		0.100333	0.101492	0.100156	0.09651	0.101841
		0.103667	0.122174	0.123806	0.120708	0.131701		0.103667	0.104519	0.104693	0.101028	0.105746
		0.107	0.127113	0.12829	0.126058	0.137146		0.107	0.10717	0.108867	0.105106	0.110076
		0.110333	0.131645	0.133009	0.130887	0.142223		0.110333	0.109276	0.112727	0.109343	0.114183
		0.113667	0.136537	0.137628	0.135626	0.147297		0.113667	0.111786	0.116978	0.112979	0.118212
		0.117	0.140747	0.142026	0.140778	0.152466		0.117	0.113722	0.121041	0.116971	0.122326
		0.120333	0.145193	0.146421	0.145494	0.157926		0.120333	0.115473	0.124956	0.120939	0.126718
		0.123667	0.149316	0.150701	0.150531	0.163517		0.123667	0.117196	0.128693	0.125215	0.130784
		0.127	0.153608	0.155256	0.155346	0.168773		0.127	0.119262	0.132683	0.129027	0.135379
		0.130333	0.157968	0.159693	0.160297	0.174008		0.130333	0.121058	0.136386	0.132776	0.139523
		0.133667	0.162292	0.163848	0.16551	0.179154		0.133667	0.122796	0.140178	0.13656	0.14421
		0.137	0.166778	0.168675	0.170623	0.18453		0.137	0.124439	0.14383	0.140656	0.148484
		0.140333	0.171254	0.173229	0.175892	0.189818		0.140333	0.126201	0.147817	0.14437	0.152466
		0.143667	0.175386	0.177836	0.181255	0.195052		0.143667	0.12764	0.151418	0.147962	0.1567
		0.147	0.179899	0.182598	0.186057	0.200107		0.147	0.129379	0.155081	0.152006	0.16147
		0.150333	0.184238	0.187345	0.190985	0.205523		0.150333	0.13076	0.158662	0.155865	0.165984
		0.153667	0.188264	0.191592	0.195206	0.210479		0.153667	0.13182	0.162375	0.159792	0.170352
		0.157	0.192322	0.196597	0.199478	0.216056		0.157	0.132939	0.166048	0.164177	0.174516
		0.160333	0.196631	0.200955	0.204086	0.221282		0.160333	0.134631	0.169837	0.168483	0.178447
		0.163667	0.201117	0.205442	0.208574	0.226849		0.163667	0.136381	0.173497	0.172356	0.182754
		0.167	0.205485	0.210004	0.213221	0.231903		0.167	0.137664	0.176815	0.176287	0.187116
		0.170333	0.209867	0.214509	0.218312	0.236579		0.170333	0.139283	0.180723	0.180312	0.191007
		0.173667	0.214113	0.219259	0.22331	0.24148		0.173667	0.14075	0.184238	0.184303	0.194859
		0.177	0.218542	0.223824	0.227914	0.246555		0.177	0.141625	0.188161	0.188563	0.198772
		0.180333	0.223014	0.228427	0.23269	0.251606		0.180333	0.142764	0.192012	0.192324	0.202998
		0.183667	0.226897	0.233028	0.237576	0.256779		0.183667	0.143495	0.195545	0.196835	0.207473
		0.187	0.230755	0.237561	0.242109	0.262096		0.187	0.144128	0.199107	0.201377	0.211394
		0.190333	0.234518	0.242061	0.247315	0.267263		0.190333	0.145117	0.202669	0.205735	0.215383
		0.193667	0.238602	0.246577	0.25225	0.272278		0.193667	0.14577	0.206327	0.209322	0.219194
		0.197	0.242471	0.2508	0.256871	0.277742		0.197	0.146457	0.209348	0.213065	0.222736
		0.200333	0.246741	0.255313	0.261547	0.283152		0.200333	0.146599	0.212596	0.216777	0.226518
		0.203667	0.250597	0.260217	0.26666	0.288114		0.203667	0.146891	0.21594	0.220932	0.230323
		0.207	0.254577	0.264128	0.271675	0.292531		0.207	0.147213	0.218982	0.224847	0.233995
		0.210333	0.258183	0.268432	0.276466	0.297232		0.210333	0.147008	0.221763	0.228633	0.237725
		0.213667	0.262204	0.273164	0.281328	0.301891		0.213667	0.147166	0.224713	0.231958	0.241649
		0.217	0.26596	0.277661	0.285899	0.306657		0.217	0.147268	0.22767	0.235407	0.245832
		0.220333	0.269325	0.281919	0.290534	0.311643		0.220333	0.147412	0.230593	0.239073	0.249957
		0.223667	0.272911	0.286035	0.295554	0.316973		0.223667	0.147833	0.233179	0.242937	0.254012
		0.227	0.276537	0.290422	0.300806	0.321808		0.227	0.148116	0.23625	0.246619	0.258356
		0.230333	0.28001	0.294419	0.305555	0.326827		0.230333	0.148219	0.239102	0.250288	0.262578
		0.233667	0.283439	0.298998	0.310435	0.331371		0.233667	0.148336	0.241905	0.254001	0.26637
		0.237	0.287094	0.302982	0.315454	0.335992		0.237	0.148387	0.245152	0.257432	0.270423
		0.240333	0.290945	0.30735	0.31991	0.340954		0.240333	0.148648	0.248279	0.261273	0.274238
		0.243667	0.29461	0.311728	0.324578	0.346126		0.243667	0.148639	0.251461	0.264922	0.27836
		0.247	0.297969	0.316012	0.328784	0.350885		0.247	0.148848	0.2544	0.268843	0.282474
		0.250333	0.301536	0.319918	0.333354	0.356148		0.250333	0.14871	0.257383	0.272869	0.287012
		0.253667	0.304961	0.323659	0.337669	0.361554		0.253667	0.148664	0.260436	0.276595	0.290786
		0.257	0.308442	0.327878	0.342236	0.366698		0.257	0.148323	0.263458	0.279911	0.294504
		0.260333	0.311767	0.332002	0.346647	0.372177		0.260333	0.148193	0.26599	0.283293	0.298007
		0.263667	0.315358	0.335887	0.350936	0.377819		0.263667	0.147976	0.268228	0.287042	0.301379
		0.267	0.319449	0.340275	0.355693	0.382617		0.267	0.147308	0.270799	0.290519	0.305128
		0.270333	0.32284	0.344861	0.360383	0.387161		0.270333	0.146746	0.273358	0.294066	0.309123
		0.273667	0.326326	0.349218	0.364862	0.391754		0.273667	0.146214	0.275987	0.297885	0.313058
		0.277	0.329475	0.353984	0.369167	0.396792		0.277	0.145762	0.278593	0.301305	0.317103
		0.280333	0.333106	0.35837	0.373703	0.401606		0.280333	0.14573	0.281071	0.304349	0.321228
		0.283667	0.336398	0.36264	0.37814	0.40636		0.283667	0.145828	0.28384	0.308232	0.325263
		0.287	0.339574	0.3668	0.382643	0.411667		0.287	0.145514	0.286401	0.312141	0.329203
		0.290333	0.342817	0.3706	0.387575	0.41665		0.290333	0.145309	0.288914	0.315829	0.33317
		0.293667	0.34602	0.37512	0.391884	0.421592		0.293667	0.144861	0.291545	0.31965	0.337336
		0.297	0.349288	0.379308	0.396426	0.426646		0.297	0.144345	0.293499	0.32344	0.341098
		0.300333	0.352482	0.383818	0.401042	0.431259		0.300333	0.143878	0.295828	0.327008	0.344763
		0.303667	0.355896	0.388185	0.405093	0.436234		0.303667	0.143175	0.298248	0.330575	0.348935
		0.307	0.359113	0.39295	0.40931	0.441263		0.307	0.142763	0.300665	0.33433	0.352573
		0.310333	0.362193	0.39707	0.413964	0.446568		0.310333	0.14245	0.302893	0.337664	0.356498
		0.313667	0.365387	0.401191	0.418353	0.451594		0.313667	0.141895	0.304747	0.341548	0.36083
		0.317	0.368711	0.405253	0.422997	0.457165		0.317	0.141191	0.306886	0.345312	0.364804
		0.320333	0.371734	0.409737	0.427602	0.46218		0.320333	0.140611	0.308793	0.348807	0.368253
		0.323667	0.374802	0.414389	0.432047	0.466913		0.323667	0.139745	0.310557	0.352493	0.371588
		0.327	0.377756	0.418614	0.436787	0.472062		0.327	0.139067	0.31279	0.356285	0.375349
		0.330333	0.381194	0.422619	0.441491	0.476729		0.330333	0.138058	0.315002	0.3597	0.378944
		0.333667	0.384494	0.426897	0.446578	0.481296		0.333667	0.13711	0.317412	0.363238	0.383104
		0.337	0.387505	0.431102	0.451155	0.485821		0.337	0.136448	0.319808	0.366702	0.386864
		0.340333	0.390713	0.43515	0.455481	0.490484		0.340333	0.135832	0.321779	0.370206	0.390618
		0.343667	0.393721	0.438991	0.459896	0.495135		0.343667	0.135427	0.323815	0.373827	0.394641
		0.347	0.39689	0.442805	0.464624	0.499872		0.347	0.134784	0.325719	0.376989	0.398336
		0.350333	0.399923	0.446658	0.469336	0.504725		0.350333	0.134059	0.328173	0.380912	0.402211
		0.353667	0.402898	0.450163	0.473825	0.509644		0.353667	0.133097	0.330121	0.384757	0.405954
		0.357	0.405544	0.453586	0.478657	0.514589		0.357	0.132555	0.331734	0.388494	0.409883
		0.360333	0.408191	0.457694	0.482973	0.519102		0.360333	0.131744	0.333414	0.391951	0.41353
		0.363667	0.411158	0.461598	0.487823	0.523432		0.363667	0.131001	0.335249	0.395473	0.417036
		0.367	0.413834	0.465806	0.492472	0.527784		0.367	0.13045	0.337252	0.398759	0.420775
		0.370333	0.416469	0.469882	0.496479	0.532724		0.370333	0.129689	0.338962	0.40226	0.424648
		0.373667	0.419334	0.474096	0.501228	0.537329		0.373667	0.128779	0.340569	0.40584	0.428376
		0.377	0.422001	0.478203	0.505248	0.54219		0.377	0.128067	0.342111	0.409145	0.432023
		0.380333	0.42433	0.482198	0.509651	0.547194		0.380333	0.126988	0.343255	0.413015	0.435769
		0.383667	0.42673	0.4865	0.514155	0.552121		0.383667	0.12608	0.344891	0.416514	0.439505
		0.387	0.429152	0.491159	0.518633	0.556319		0.387	0.12504	0.346391	0.420118	0.443186
		0.390333	0.431527	0.495358	0.523006	0.560764		0.390333	0.124333	0.348003	0.423758	0.446837
		0.393667	0.43353	0.499671	0.527681	0.565352		0.393667	0.123569	0.349861	0.42719	0.450398
		0.397	0.436192	0.503536	0.532139	0.569961		0.397	0.122958	0.351528	0.430411	0.454081
		0.400333	0.438811	0.507679	0.536968	0.574804		0.400333	0.122249	0.35282	0.433969	0.457667
		0.403667	0.441278	0.511799	0.541035	0.579476		0.403667	0.121397	0.35435	0.436968	0.460962
		0.407	0.443703	0.515902	0.545035	0.584478		0.407	0.120629	0.35537	0.440489	0.464464
		0.410333	0.445818	0.520132	0.549285	0.589466		0.410333	0.119779	0.356572	0.444383	0.468574
		0.413667	0.448141	0.524141	0.553287	0.594579		0.413667	0.118502	0.357689	0.448164	0.472317
		0.417	0.450663	0.527883	0.557572	0.599291		0.417	0.117696	0.359478	0.452301	0.476311
		0.420333	0.452796	0.531766	0.561835	0.603731		0.420333	0.117186	0.360814	0.455866	0.480322
		0.423667	0.455014	0.535725	0.566083	0.608459		0.423667	0.1164	0.362036	0.459148	0.484252
		0.427	0.457227	0.539867	0.57029	0.612946		0.427	0.115638	0.363387	0.462523	0.487671
		0.430333	0.459802	0.543587	0.574406	0.617769		0.430333	0.115249	0.364683	0.465892	0.49157
		0.433667	0.462208	0.548075	0.578525	0.622412		0.433667	0.114132	0.365814	0.469158	0.495446
		0.437	0.464378	0.551728	0.582346	0.626872		0.437	0.112783	0.367001	0.472814	0.499193
		0.440333	0.466961	0.555909	0.586398	0.631391		0.440333	0.11182	0.368156	0.476294	0.503163
		0.443667	0.469002	0.559599	0.590484	0.63626		0.443667	0.111381	0.369203	0.479625	0.50659
		0.447	0.470831	0.56316	0.595199	0.640771		0.447	0.110564	0.370189	0.48293	0.510595
		0.450333	0.473054	0.567331	0.599509	0.644618		0.450333	0.110186	0.371232	0.486274	0.514398
		0.453667	0.474984	0.571391	0.604171	0.648721		0.453667	0.109453	0.372142	0.490073	0.518161
		0.457	0.477005	0.575424	0.60849	0.653374		0.457	0.108757	0.372926	0.493381	0.521756
		0.460333	0.478912	0.579689	0.612676	0.658154		0.460333	0.107752	0.373714	0.496698	0.525108
		0.463667	0.481245	0.583433	0.616962	0.662621		0.463667	0.106809	0.374789	0.500044	0.528521
		0.467	0.483427	0.587691	0.621534	0.667121		0.467	0.105627	0.375169	0.503477	0.532141
		0.470333	0.485382	0.591552	0.625683	0.671808		0.470333	0.104687	0.375887	0.506529	0.535742
		0.473667	0.487152	0.595672	0.630451	0.676923		0.473667	0.1039	0.376446	0.51018	0.539316
		0.477	0.489112	0.599568	0.634946	0.68172		0.477	0.103129	0.377252	0.514154	0.543221
		0.480333	0.491104	0.603423	0.639315	0.686494		0.480333	0.101958	0.377587	0.51771	0.546701
		0.483667	0.493025	0.607458	0.643991	0.690842		0.483667	0.101184	0.378518	0.521036	0.550368
		0.487	0.494794	0.611707	0.648625	0.695887		0.487	0.10034	0.379297	0.524591	0.554107
		0.490333	0.496768	0.615675	0.65313	0.701		0.490333	0.0990543	0.38008	0.528084	0.557395
		0.493667	0.498152	0.619673	0.657771	0.706038		0.493667	0.0984667	0.380645	0.531376	0.561201
		0.497	0.500235	0.623377	0.661817	0.711072		0.497	0.0975119	0.381385	0.534526	0.564909
		0.500333	0.502014	0.627662	0.665937	0.71607		0.500333	0.0965048	0.382088	0.537544	0.568757
		0.503667	0.503502	0.631215	0.669872	0.720983		0.503667	0.0961847	0.38266	0.5407	0.572728
		0.507	0.505019	0.635339	0.673631	0.725928		0.507	0.0958116	0.383083	0.543951	0.576383
		0.510333	0.506395	0.638991	0.677738	0.730374		0.510333	0.0954941	0.383599	0.547118	0.580059
		0.513667	0.507658	0.642545	0.681882	0.73471		0.513667	0.0951384	0.384008	0.550313	0.58407
		0.517	0.508931	0.645923	0.685855	0.738739		0.517	0.0947091	0.384136	0.553738	0.588006
		0.520333	0.51038	0.649231	0.690363	0.743122		0.520333	0.0941079	0.384264	0.556983	0.592235
		0.523667	0.512033	0.652929	0.694227	0.747192		0.523667	0.0934713	0.384472	0.560206	0.595849
		0.527	0.513125	0.6569	0.698375	0.751314		0.527	0.0925543	0.384619	0.563908	0.599725
		0.530333	0.514558	0.660086	0.702687	0.755591		0.530333	0.0916264	0.384844	0.567398	0.603591
		0.533667	0.516531	0.663898	0.707072	0.759992		0.533667	0.0907843	0.384682	0.570736	0.607559
		0.537	0.517786	0.667693	0.712037	0.764429		0.537	0.0906802	0.384975	0.574021	0.611314
		0.540333	0.519096	0.671734	0.716747	0.76891		0.540333	0.0901297	0.38511	0.577742	0.614575
		0.543667	0.520812	0.675453	0.720959	0.772832		0.543667	0.0895939	0.385131	0.58174	0.617757
		0.547	0.522284	0.679606	0.724953	0.776925		0.547	0.0887957	0.385085	0.585481	0.621337
		0.550333	0.523528	0.683398	0.729395	0.781521		0.550333	0.087907	0.3851	0.589103	0.625344
		0.553667	0.524806	0.68735	0.733842	0.786111		0.553667	0.0868548	0.385474	0.592928	0.62893
		0.557	0.526043	0.691069	0.738264	0.790668		0.557	0.0857561	0.385846	0.596638	0.632532
		0.560333	0.527532	0.694875	0.742004	0.795589		0.560333	0.0851681	0.386142	0.599772	0.635976
		0.563667	0.529135	0.698567	0.745375	0.80025		0.563667	0.0839647	0.38643	0.603044	0.63937
		0.567	0.530573	0.702687	0.749094	0.804906		0.567	0.0837052	0.386303	0.606449	0.642882
		0.570333	0.531847	0.706749	0.752905	0.809726		0.570333	0.0828955	0.386612	0.609854	0.645992
		0.573667	0.533262	0.711121	0.756429	0.814452		0.573667	0.0820185	0.386827	0.613324	0.64935
		0.577	0.534291	0.71453	0.760581	0.818945		0.577	0.081614	0.386972	0.616632	0.652745
		0.580333	0.53542	0.718246	0.764569	0.823463		0.580333	0.0809508	0.3872	0.619504	0.65646
		0.583667	0.536385	0.721789	0.768405	0.827801		0.583667	0.0802082	0.387191	0.622577	0.660144
		0.587	0.537504	0.725901	0.772346	0.832339		0.587	0.0796308	0.387072	0.625759	0.663778
		0.590333	0.538434	0.730216	0.776721	0.836574		0.590333	0.0788516	0.387303	0.629254	0.667255
		0.593667	0.539441	0.734378	0.781068	0.841349		0.593667	0.0776457	0.38698	0.632665	0.670975
		0.597	0.5409	0.737955	0.785263	0.845865		0.597	0.0770117	0.386661	0.635692	0.674552
		0.600333	0.541949	0.742306	0.78947	0.850259		0.600333	0.0769819	0.386561	0.638735	0.677906
		0.603667	0.542683	0.746384	0.794243	0.854655		0.603667	0.0768394	0.386191	0.641724	0.681889
		0.607	0.543806	0.750244	0.797859	0.858733		0.607	0.0762189	0.385544	0.644889	0.685312
		0.610333	0.54496	0.75413	0.802207	0.862884		0.610333	0.0758701	0.385194	0.648232	0.689223
		0.613667	0.545757	0.757715	0.806554	0.867574		0.613667	0.0751272	0.384928	0.651524	0.693442
		0.617	0.5467	0.761403	0.810778	0.87224		0.617	0.0741379	0.384305	0.654346	0.697496
		0.620333	0.547778	0.765118	0.815221	0.876513		0.620333	0.0736904	0.384194	0.65763	0.700873
		0.623667	0.548962	0.768629	0.819616	0.88098		0.623667	0.0732475	0.383879	0.661088	0.704502
		0.627	0.550211	0.772141	0.823364	0.885292		0.627	0.0728576	0.383227	0.664485	0.707824
		0.630333	0.551007	0.775726	0.827759	0.889675		0.630333	0.0722585	0.38265	0.667874	0.711288
		0.633667	0.552082	0.77913	0.832219	0.894293		0.633667	0.0720534	0.381981	0.671013	0.714622
		0.637	0.553148	0.782812	0.836395	0.899064		0.637	0.0713979	0.381709	0.674177	0.71766
		0.640333	0.554077	0.786973	0.840304	0.903627		0.640333	0.0710373	0.381363	0.677458	0.721349
		0.643667	0.554612	0.790259	0.844316	0.907596		0.643667	0.0706324	0.380695	0.680817	0.724541
		0.647	0.555655	0.794112	0.848064	0.911795		0.647	0.0699298	0.380344	0.683915	0.727932
		0.650333	0.55656	0.797524	0.851529	0.916089		0.650333	0.0694609	0.379659	0.687468	0.731202
		0.653667	0.557336	0.801401	0.855967	0.920048		0.653667	0.069296	0.378896	0.691035	0.734214
		0.657	0.557985	0.804866	0.860407	0.923944		0.657	0.068814	0.378274	0.694154	0.737558
		0.660333	0.558561	0.808567	0.864223	0.928029		0.660333	0.0682941	0.37718	0.697576	0.740848
		0.663667	0.559254	0.812245	0.868238	0.932165		0.663667	0.0680832	0.376529	0.700863	0.744212
		0.667	0.559697	0.815932	0.871975	0.936195		0.667	0.0679844	0.375814	0.70395	0.747719
		0.670333	0.560548	0.819404	0.875896	0.939925		0.670333	0.0674142	0.375005	0.706914	0.751624
		0.673667	0.561268	0.823197	0.879535	0.943958		0.673667	0.0669001	0.374167	0.709678	0.754845
		0.677	0.561869	0.826847	0.883968	0.948188		0.677	0.0666983	0.373347	0.713269	0.758485
		0.680333	0.562428	0.830589	0.888121	0.952696		0.680333	0.0661391	0.372795	0.71665	0.762097
		0.683667	0.563145	0.83456	0.891888	0.956905		0.683667	0.0656041	0.372175	0.719764	0.765665
		0.687	0.563572	0.838204	0.895841	0.96129		0.687	0.0653709	0.371667	0.723363	0.768837
		0.690333	0.563713	0.842056	0.900029	0.96567		0.690333	0.0648119	0.37104	0.726831	0.772372
		0.693667	0.563762	0.845769	0.903793	0.970471		0.693667	0.0642729	0.370372	0.730409	0.775642
		0.697	0.564043	0.849719	0.907864	0.97523		0.697	0.0634508	0.369811	0.733193	0.779164
		0.700333	0.564393	0.853705	0.911558	0.979924		0.700333	0.062589	0.368848	0.736197	0.782814
		0.703667	0.564732	0.858012	0.915235	0.984592		0.703667	0.0616851	0.367854	0.739767	0.786384
		0.707	0.564864	0.862043	0.919065	0.989126		0.707	0.0608515	0.366827	0.743273	0.790599
		0.710333	0.56528	0.865661	0.922748	0.993338		0.710333	0.0602499	0.365461	0.746293	0.794548
		0.713667	0.565878	0.868831	0.926384	0.998125		0.713667	0.0599	0.364612	0.749544	0.798486
		0.717	0.566413	0.872159	0.930399	1.00275		0.717	0.0594571	0.363953	0.752821	0.802372
		0.720333	0.566785	0.875655	0.934994	1.00699		0.720333	0.0591298	0.363084	0.75651	0.805718
		0.723667	0.566833	0.87916	0.939273	1.01156		0.723667	0.0586612	0.362431	0.759441	0.809774
		0.727	0.5674	0.883006	0.943207	1.01585		0.727	0.0582663	0.361524	0.762762	0.813435
		0.730333	0.568425	0.886688	0.947038	1.02026		0.730333	0.0577503	0.360826	0.765617	0.817051
		0.733667	0.568802	0.890414	0.950874	1.02441		0.733667	0.0574169	0.359826	0.768488	0.820838
		0.737	0.569208	0.893997	0.954942	1.0283		0.737	0.0566499	0.359153	0.771376	0.8245
		0.740333	0.569488	0.897662	0.959275	1.03257		0.740333	0.0558937	0.358227	0.774369	0.828108
		0.743667	0.569823	0.901309	0.963231	1.03685		0.743667	0.0560529	0.357347	0.777939	0.831921
		0.747	0.570101	0.905327	0.967037	1.04112		0.747	0.0558912	0.356945	0.780828	0.835417
		0.750333	0.570673	0.908918	0.971137	1.0453		0.750333	0.0556635	0.356377	0.783757	0.838803
		0.753667	0.571168	0.912718	0.974636	1.04984		0.753667	0.055647	0.355649	0.787153	0.84239
		0.757	0.571274	0.916577	0.978911	1.05432		0.757	0.0550513	0.354826	0.79058	0.845996
		0.760333	0.571464	0.920365	0.982672	1.05883		0.760333	0.0546396	0.353619	0.79356	0.849192
		0.763667	0.571828	0.924218	0.986245	1.06321		0.763667	0.0541253	0.352252	0.79692	0.852665
		0.767	0.572055	0.927992	0.990061	1.06756		0.767	0.0536763	0.350848	0.800112	0.855921
		0.770333	0.572079	0.931189	0.99401	1.07181		0.770333	0.0532968	0.349404	0.803889	0.85973
		0.773667	0.572048	0.934256	0.997711	1.07605		0.773667	0.053345	0.347795	0.807044	0.863225
		0.777	0.572197	0.937419	1.00191	1.08049		0.777	0.0535312	0.346438	0.810005	0.866818
		0.780333	0.57269	0.940543	1.00586	1.08506		0.780333	0.0534208	0.345188	0.813157	0.869918
		0.783667	0.572747	0.944016	1.01015	1.08913		0.783667	0.0530029	0.344616	0.816169	0.873067
		0.787	0.572556	0.947147	1.01409	1.09347		0.787	0.0525903	0.343434	0.819516	0.876176
		0.790333	0.572185	0.950145	1.01824	1.09805		0.790333	0.0524997	0.342264	0.822259	0.879558
		0.793667	0.571881	0.953754	1.02155	1.10201		0.793667	0.0518667	0.341068	0.825398	0.882731
		0.797	0.571677	0.957209	1.02543	1.10625		0.797	0.0511426	0.340101	0.828827	0.885837
		0.800333	0.571218	0.960503	1.02947	1.11041		0.800333	0.050469	0.338992	0.832047	0.889529
		0.803667	0.571264	0.963724	1.03345	1.11426		0.803667	0.0493211	0.33828	0.834982	0.893263
		0.807	0.571143	0.967315	1.03729	1.11827		0.807	0.0487864	0.337703	0.837867	0.896699
		0.810333	0.57095	0.971121	1.0409	1.1225		0.810333	0.0489381	0.336875	0.840821	0.899903
		0.813667	0.570728	0.974581	1.04499	1.12647		0.813667	0.0487223	0.336157	0.843904	0.903424
		0.817	0.57115	0.978055	1.04877	1.13061		0.817	0.0482883	0.335167	0.846872	0.907241
		0.820333	0.571091	0.981761	1.05223	1.13502		0.820333	0.0479514	0.334064	0.850162	0.910635
		0.823667	0.571121	0.985429	1.05616	1.13887		0.823667	0.047162	0.333111	0.853424	0.913846
		0.827	0.571126	0.989402	1.05985	1.14263		0.827	0.0472885	0.331504	0.856656	0.917033
		0.830333	0.570897	0.993186	1.06327	1.14666		0.830333	0.0472094	0.33056	0.86057	0.920123
		0.833667	0.570752	0.996644	1.06732	1.15077		0.833667	0.0471436	0.329161	0.863735	0.923443
		0.837	0.570399	1.00003	1.07124	1.15484		0.837	0.0469888	0.327942	0.867243	0.927072
		0.840333	0.570455	1.00364	1.0752	1.15876		0.840333	0.0471982	0.326459	0.870307	0.930401
		0.843667	0.570268	1.00741	1.07955	1.16321		0.843667	0.0468313	0.32545	0.873508	0.934196
		0.847	0.570338	1.01111	1.0835	1.16765		0.847	0.0461474	0.324439	0.876359	0.937809
		0.850333	0.569673	1.01449	1.08735	1.17192		0.850333	0.0458757	0.323376	0.879606	0.941507
		0.853667	0.569327	1.01776	1.09133	1.17654		0.853667	0.0452824	0.322068	0.88329	0.945247
		0.857	0.568739	1.02106	1.0953	1.1807		0.857	0.0447903	0.320829	0.886537	0.948542
		0.860333	0.568185	1.02497	1.09939	1.18465		0.860333	0.0439566	0.319779	0.889815	0.952139
		0.863667	0.568083	1.02828	1.1032	1.1891		0.863667	0.0433468	0.318931	0.892806	0.954916
		0.867	0.568079	1.03176	1.10689	1.19351		0.867	0.0424929	0.31772	0.895497	0.9586
		0.870333	0.567859	1.03499	1.11081	1.19776		0.870333	0.0423712	0.316765	0.898244	0.961767
		0.873667	0.567201	1.03855	1.11438	1.20193		0.873667	0.0423938	0.315844	0.900795	0.964742
		0.877	0.566808	1.04189	1.11802	1.20657		0.877	0.0423737	0.314425	0.90351	0.967593
		0.880333	0.566427	1.04509	1.12154	1.21095		0.880333	0.0421022	0.313571	0.90599	0.970783
		0.883667	0.566669	1.04838	1.12486	1.21492		0.883667	0.0413673	0.312779	0.90882	0.973718
		0.887	0.566351	1.05211	1.12856	1.21905		0.887	0.0408393	0.311468	0.911729	0.976094
		0.890333	0.566086	1.05559	1.13232	1.22272		0.890333	0.0403722	0.309905	0.914849	0.979219
		0.893667	0.565491	1.05917	1.1358	1.227		0.893667	0.0406879	0.308528	0.917686	0.982373
		0.897	0.565383	1.06231	1.13945	1.23107		0.897	0.0404892	0.307408	0.921017	0.985511
		0.900333	0.565203	1.0657	1.14316	1.23485		0.900333	0.0400464	0.305867	0.924033	0.988731
		0.903667	0.564774	1.06917	1.14684	1.23863		0.903667	0.0393729	0.304694	0.927671	0.992095
		0.907	0.5643	1.0728	1.15074	1.24281		0.907	0.0389355	0.303347	0.930931	0.995521
		0.910333	0.563914	1.07654	1.15454	1.24714		0.910333	0.0381364	0.302117	0.934002	0.999227
		0.913667	0.563901	1.08045	1.15857	1.25123		0.913667	0.0378452	0.300929	0.936974	1.00282
		0.917	0.563563	1.08411	1.16207	1.25541		0.917	0.0375337	0.29965	0.940175	1.00649
		0.920333	0.563221	1.08803	1.16598	1.25933		0.920333	0.0373169	0.298529	0.943247	1.01052
		0.923667	0.562511	1.09147	1.16961	1.26323		0.923667	0.0369516	0.297455	0.946132	1.01342
		0.927	0.562002	1.09503	1.17356	1.26727		0.927	0.03672	0.296286	0.948983	1.01695
		0.930333	0.56125	1.09859	1.1772	1.27142		0.930333	0.0367328	0.295376	0.951843	1.01991
		0.933667	0.560899	1.10207	1.18114	1.2757		0.933667	0.0364862	0.294028	0.955086	1.02391
		0.937	0.560051	1.10504	1.18523	1.27971		0.937	0.0369217	0.293032	0.958108	1.02729
		0.940333	0.55956	1.10863	1.18875	1.284		0.940333	0.0367074	0.292143	0.960836	1.03088
		0.943667	0.559214	1.11215	1.19258	1.28821		0.943667	0.0365669	0.291527	0.964114	1.03451
		0.947	0.558804	1.11542	1.19653	1.29211		0.947	0.0360928	0.29102	0.967194	1.0378
		0.950333	0.558623	1.11846	1.20065	1.29598		0.950333	0.035527	0.290104	0.970381	1.04096
		0.953667	0.558075	1.12166	1.20496	1.3003		0.953667	0.0352758	0.28868	0.973198	1.04425
		0.957	0.557439	1.12477	1.2089	1.3042		0.957	0.0353624	0.287294	0.976314	1.0481
		0.960333	0.556881	1.1281	1.21291	1.30858		0.960333	0.0354282	0.286103	0.979569	1.05152
		0.963667	0.55653	1.13124	1.21693	1.31204		0.963667	0.0350171	0.284654	0.983195	1.05484
		0.967	0.555527	1.13499	1.22065	1.31562		0.967	0.034418	0.283539	0.98666	1.05773
		0.970333	0.554882	1.13821	1.22455	1.31987		0.970333	0.0335728	0.282233	0.990408	1.06111
		0.973667	0.554038	1.14154	1.22818	1.32395		0.973667	0.0331151	0.280975	0.993177	1.06453
		0.977	0.553656	1.14502	1.2315	1.32765		0.977	0.0326822	0.279447	0.996248	1.06787
		0.980333	0.553037	1.14862	1.2348	1.3318		0.980333	0.0323828	0.278488	0.998954	1.07132
		0.983667	0.552375	1.15199	1.23784	1.33562		0.983667	0.0322511	0.277526	1.00211	1.07485
		0.987	0.551444	1.15545	1.2412	1.33914		0.987	0.0326337	0.27618	1.0049	1.07802
		0.990333	0.550604	1.15863	1.24498	1.34279		0.990333	0.0321374	0.27538	1.00774	1.08072
		0.993667	0.549942	1.16178	1.24882	1.34641		0.993667	0.0316389	0.274346	1.01044	1.08425
		0.997	0.549567	1.16473	1.25277	1.34986		0.997	0.031418	0.273485	1.01357	1.08784
		1.00033	0.54901	1.16759	1.25612	1.35376		1.00033	0.0309321	0.272491	1.01648	1.09158
		1.00367	0.548505	1.17047	1.25968	1.3573		1.00367	0.0305599	0.271926	1.01944	1.09538
		1.007	0.548279	1.17387	1.26282	1.36149		1.007	0.0306545	0.271454	1.02232	1.09891
		1.01033	0.547977	1.17693	1.26667	1.3654		1.01033	0.0302824	0.270551	1.02525	1.10214
		1.01367	0.547469	1.1799	1.27056	1.36935		1.01367	0.0299978	0.269649	1.02786	1.10501
		1.017	0.547048	1.18265	1.27471	1.37346		1.017	0.0295198	0.268814	1.03074	1.10847
		1.02033	0.546505	1.18553	1.27852	1.378		1.02033	0.0294031	0.267918	1.03334	1.11196
		1.02367	0.545476	1.18886	1.28197	1.38205		1.02367	0.0293194	0.266755	1.03644	1.11509
		1.027	0.544853	1.19196	1.28587	1.3862		1.027	0.0291139	0.265645	1.03969	1.11761
		1.03033	0.544171	1.19519	1.28938	1.38993		1.03033	0.0284369	0.26441	1.04276	1.12035
		1.03367	0.543386	1.19887	1.2931	1.39423		1.03367	0.0278968	0.263685	1.04641	1.1232
		1.037	0.542808	1.20213	1.29695	1.39871		1.037	0.0274236	0.262518	1.04973	1.12598
		1.04033	0.541957	1.20546	1.30013	1.4028		1.04033	0.0272809	0.261425	1.0526	1.12904
		1.04367	0.541449	1.20937	1.30433	1.4066		1.04367	0.027065	0.260145	1.05557	1.13222
		1.047	0.541081	1.21302	1.30779	1.41068		1.047	0.0271544	0.259692	1.0588	1.13555
		1.05033	0.540219	1.21661	1.31145	1.41449		1.05033	0.0273773	0.258704	1.06147	1.13855
		1.05367	0.539382	1.21978	1.31526	1.41819		1.05367	0.0273783	0.257141	1.06417	1.14189
		1.057	0.538725	1.22298	1.31949	1.422		1.057	0.0268027	0.256229	1.06686	1.14513
		1.06033	0.538669	1.22601	1.32308	1.42579		1.06033	0.0265357	0.255138	1.06997	1.14847
		1.06367	0.538103	1.22954	1.32663	1.42956		1.06367	0.0266297	0.254004	1.07316	1.15211
		1.067	0.537085	1.23293	1.32991	1.43353		1.067	0.0262455	0.252885	1.07606	1.15522
		1.07033	0.536628	1.23621	1.33337	1.43725		1.07033	0.0262165	0.251991	1.07919	1.15859
		1.07367	0.535806	1.23935	1.33671	1.4413		1.07367	0.0264486	0.250629	1.08211	1.16143
		1.077	0.535126	1.24202	1.33993	1.44511		1.077	0.0259246	0.249269	1.08467	1.1646
		1.08033	0.534415	1.24495	1.34358	1.44903		1.08033	0.0259022	0.248611	1.08767	1.16804
		1.08367	0.533696	1.24829	1.34696	1.45295		1.08367	0.0252361	0.247575	1.09046	1.17137
		1.087	0.532818	1.25155	1.35003	1.45713		1.087	0.0251611	0.246525	1.09306	1.17488
		1.09033	0.531845	1.25494	1.35332	1.46074		1.09033	0.024578	0.245274	1.09657	1.17821
		1.09367	0.531118	1.25825	1.35673	1.46466		1.09367	0.0245263	0.244197	1.09957	1.18117
		1.097	0.530105	1.26196	1.36005	1.46893		1.097	0.0242971	0.243305	1.10249	1.18414
		1.10033	0.529559	1.26591	1.36368	1.47301		1.10033	0.0241451	0.242905	1.1057	1.18708
		1.10367	0.529029	1.26946	1.36729	1.47685		1.10367	0.0238583	0.242093	1.10834	1.19002
		1.107	0.528351	1.27253	1.37076	1.4806		1.107	0.0235159	0.241171	1.11082	1.1936
		1.11033	0.528029	1.27589	1.37473	1.48438		1.11033	0.0233556	0.240237	1.11348	1.19727
		1.11367	0.527538	1.27858	1.37793	1.48833		1.11367	0.0228902	0.239637	1.11575	1.20072
		1.117	0.526255	1.28171	1.38163	1.49221		1.117	0.0223993	0.238312	1.11755	1.20412
		1.12033	0.525618	1.28472	1.38538	1.49587		1.12033	0.0220892	0.236915	1.12061	1.20821
		1.12367	0.525227	1.28759	1.38938	1.49963		1.12367	0.0218188	0.236155	1.12329	1.21095
		1.127	0.524686	1.2907	1.3929	1.50344		1.127	0.0217688	0.235051	1.12614	1.21404
		1.13033	0.523749	1.2936	1.3965	1.5068		1.13033	0.0210152	0.233839	1.12902	1.21692
		1.13367	0.522895	1.29592	1.4	1.51055		1.13367	0.0204589	0.232644	1.13204	1.21963
		1.137	0.52249	1.29842	1.40368	1.51452		1.137	0.0206027	0.23179	1.13514	1.22256
		1.14033	0.521703	1.30106	1.40714	1.51827		1.14033	0.0202852	0.230713	1.13788	1.22547
		1.14367	0.520761	1.30431	1.41036	1.52195		1.14367	0.0198141	0.229896	1.14082	1.22892
		1.147	0.520089	1.30775	1.41437	1.52556		1.147	0.019961	0.228917	1.14425	1.23221
		1.15033	0.51908	1.31152	1.41759	1.52898		1.15033	0.019518	0.227862	1.14757	1.23562
		1.15367	0.518273	1.31455	1.42127	1.53286		1.15367	0.0194635	0.226882	1.15089	1.23927
		1.157	0.517998	1.31795	1.4245	1.53636		1.157	0.0195245	0.226331	1.15412	1.24233
		1.16033	0.516886	1.32136	1.42778	1.54022		1.16033	0.0196222	0.226043	1.15689	1.24494
		1.16367	0.516112	1.3249	1.43117	1.54442		1.16367	0.0193298	0.225887	1.15974	1.24794
		1.167	0.515425	1.32844	1.43486	1.54836		1.167	0.0190086	0.225286	1.16302	1.25124
		1.17033	0.514561	1.33127	1.43799	1.55238		1.17033	0.0187102	0.224706	1.16578	1.25421
		1.17367	0.513497	1.33415	1.44148	1.55599		1.17367	0.0186108	0.223952	1.16858	1.25753
		1.177	0.512536	1.33751	1.44471	1.55993		1.177	0.0184832	0.223129	1.17141	1.26054
		1.18033	0.511334	1.3404	1.44842	1.56364		1.18033	0.0180199	0.222399	1.17359	1.26356
		1.18367	0.510344	1.34376	1.45187	1.56746		1.18367	0.0179315	0.221444	1.17637	1.26683
		1.187	0.509819	1.34679	1.45522	1.57108		1.187	0.0177022	0.220178	1.17909	1.27014
		1.19033	0.50892	1.34934	1.45885	1.57464		1.19033	0.017713	0.21943	1.18178	1.27262
		1.19367	0.508342	1.35223	1.4626	1.57858		1.19367	0.0175704	0.2184	1.18465	1.27572
		1.197	0.507844	1.35523	1.46614	1.58259		1.197	0.0169999	0.217274	1.18745	1.27854
		1.20033	0.506768	1.35804	1.46919	1.58693		1.20033	0.0175324	0.216519	1.19007	1.28139
		1.20367	0.506264	1.36112	1.47278	1.59069		1.20367	0.0173562	0.215565	1.19251	1.28439
		1.207	0.505007	1.36409	1.47618	1.59382		1.207	0.0170407	0.214472	1.19525	1.28758
		1.21033	0.503899	1.36763	1.48002	1.59751		1.21033	0.0168149	0.213391	1.19806	1.29102
		1.21367	0.503185	1.37074	1.48389	1.60145		1.21367	0.0169134	0.212197	1.20107	1.29404
		1.217	0.50261	1.37383	1.48763	1.60538		1.217	0.0163655	0.211273	1.20371	1.29746
		1.22033	0.502236	1.37657	1.49127	1.60932		1.22033	0.016367	0.210481	1.20648	1.30028
		1.22367	0.501625	1.37966	1.49471	1.61247		1.22367	0.0161047	0.209926	1.20919	1.30324
		1.227	0.500223	1.38248	1.49822	1.61593		1.227	0.0152874	0.209131	1.21186	1.30612
		1.23033	0.499295	1.38554	1.50163	1.61977		1.23033	0.0150983	0.208296	1.21444	1.30946
		1.23367	0.498433	1.38873	1.50511	1.62342		1.23367	0.0149958	0.207434	1.21721	1.31207
		1.237	0.497632	1.39191	1.50835	1.62692		1.237	0.0144969	0.206545	1.21948	1.3152
		1.24033	0.496434	1.39558	1.51171	1.63029		1.24033	0.0141222	0.205657	1.22254	1.31808
		1.24367	0.495507	1.39894	1.51466	1.63395		1.24367	0.013648	0.2048	1.22518	1.32089
		1.247	0.494912	1.40209	1.51813	1.6375		1.247	0.0128752	0.203927	1.22727	1.32381
		1.25033	0.494243	1.40535	1.52122	1.64096		1.25033	0.0123888	0.202969	1.23001	1.32714
		1.25367	0.493395	1.40833	1.52454	1.64444		1.25367	0.0125871	0.201811	1.2325	1.33024
		1.257	0.492711	1.41143	1.5279	1.64827		1.257	0.0128064	0.201468	1.23546	1.33328
		1.26033	0.492191	1.41471	1.53118	1.65238		1.26033	0.012968	0.200933	1.23798	1.33644
		1.26367	0.491381	1.41796	1.53405	1.65651		1.26367	0.0127449	0.200323	1.2404	1.33934
		1.267	0.490566	1.42112	1.53703	1.66019		1.267	0.0127368	0.200079	1.24278	1.34224
		1.27033	0.489787	1.4244	1.54064	1.66373		1.27033	0.0122393	0.199249	1.24558	1.34566
		1.27367	0.488571	1.42762	1.54437	1.66759		1.27367	0.0125097	0.198687	1.24849	1.34893
		1.277	0.487894	1.43091	1.54791	1.67184		1.277	0.0123883	0.19825	1.25083	1.35206
		1.28033	0.487182	1.4335	1.55161	1.67592		1.28033	0.0121728	0.197487	1.2538	1.35501
		1.28367	0.486958	1.43632	1.55507	1.67942		1.28367	0.0120095	0.196816	1.2564	1.35811
		1.287	0.486263	1.43931	1.55845	1.68285		1.287	0.012244	0.195997	1.25952	1.3609
		1.29033	0.485543	1.44238	1.5621	1.68633		1.29033	0.0119943	0.19504	1.26188	1.36381
		1.29367	0.485126	1.44503	1.56568	1.6902		1.29367	0.0118015	0.194076	1.26475	1.36711
		1.297	0.484551	1.44787	1.56956	1.69412		1.297	0.0119349	0.193241	1.26733	1.37034
		1.30033	0.484027	1.45083	1.57303	1.69774		1.30033	0.0113717	0.192275	1.27031	1.37337
		1.30367	0.483642	1.45402	1.57624	1.70111		1.30367	0.0103906	0.191087	1.27349	1.37685
		1.307	0.482985	1.4572	1.57953	1.70464		1.307	0.00986837	0.19025	1.27666	1.37911
		1.31033	0.481991	1.45981	1.58287	1.70832		1.31033	0.00957553	0.189173	1.27902	1.38233
		1.31367	0.481141	1.46254	1.58623	1.7122		1.31367	0.00903645	0.188218	1.28155	1.38522
		1.317	0.480284	1.46489	1.58925	1.71559		1.317	0.00913605	0.187171	1.28411	1.38834
		1.32033	0.479254	1.46773	1.59226	1.71921		1.32033	0.00947319	0.186481	1.28669	1.39096
		1.32367	0.478558	1.47088	1.59543	1.72263		1.32367	0.00891479	0.186187	1.28962	1.39376
		1.327	0.477327	1.47384	1.59886	1.72636		1.327	0.00875288	0.185389	1.29208	1.39663
		1.33033	0.476364	1.47645	1.60225	1.72977		1.33033	0.00817716	0.18483	1.29491	1.39974
		1.33367	0.475358	1.47931	1.60506	1.73354		1.33367	0.00820973	0.184344	1.29718	1.40277
		1.337	0.473885	1.48249	1.6082	1.73713		1.337	0.00835693	0.183586	1.29985	1.40615
		1.34033	0.473135	1.48531	1.61131	1.74063		1.34033	0.00852049	0.182923	1.30199	1.40895
		1.34367	0.47223	1.48801	1.61441	1.74408		1.34367	0.00817604	0.182362	1.30396	1.41179
		1.347	0.471506	1.49059	1.6182	1.74722		1.347	0.00776147	0.181756	1.30659	1.41481
		1.35033	0.470656	1.49377	1.62109	1.75062		1.35033	0.0077967	0.181376	1.30915	1.41813
		1.35367	0.4695	1.49671	1.62464	1.75422		1.35367	0.0077445	0.180616	1.31221	1.42127
		1.357	0.468635	1.4995	1.62799	1.75762		1.357	0.0074021	0.179964	1.31522	1.42417
		1.36033	0.468044	1.50204	1.63143	1.76106		1.36033	0.00712071	0.178918	1.31865	1.42784
		1.36367	0.467494	1.50512	1.63479	1.76417		1.36367	0.00678095	0.178139	1.32134	1.43019
		1.367	0.466902	1.50818	1.63758	1.76744		1.367	0.00647295	0.177392	1.32416	1.43311
		1.37033	0.46658	1.51107	1.64059	1.77073		1.37033	0.00618452	0.176699	1.32689	1.43587
		1.37367	0.465908	1.51364	1.64409	1.77423		1.37367	0.00628959	0.176218	1.32964	1.43859
		1.377	0.464526	1.51643	1.64721	1.77786		1.377	0.0062935	0.175386	1.33209	1.4416
		1.38033	0.463818	1.51918	1.65	1.78164		1.38033	0.00584192	0.174994	1.33482	1.44431
		1.38367	0.463396	1.522	1.65315	1.78486		1.38367	0.00581051	0.174247	1.33714	1.44735
		1.387	0.462674	1.52554	1.6564	1.78823		1.387	0.0054318	0.173912	1.33991	1.45002
		1.39033	0.461942	1.52822	1.66014	1.7915		1.39033	0.00501828	0.173238	1.34282	1.45293
		1.39367	0.460981	1.53083	1.66357	1.79524		1.39367	0.00485274	0.172405	1.34509	1.4555
		1.397	0.460243	1.53354	1.66679	1.79869		1.397	0.00467431	0.171761	1.34726	1.45834
		1.40033	0.459882	1.53647	1.66949	1.80237		1.40033	0.00474123	0.171166	1.34907	1.4612
		1.40367	0.459284	1.53964	1.6728	1.80595		1.40367	0.0043905	0.170624	1.35142	1.46369
		1.407	0.458876	1.54205	1.67606	1.80927		1.407	0.00414188	0.170049	1.35364	1.46656
		1.41033	0.457731	1.54454	1.6794	1.81291		1.41033	0.00360629	0.169699	1.35583	1.46938
		1.41367	0.456826	1.54723	1.683	1.81633		1.41367	0.00305725	0.169191	1.35854	1.47193
		1.417	0.455601	1.55008	1.6858	1.82026		1.417	0.00291034	0.168511	1.36137	1.47502
		1.42033	0.45435	1.55312	1.68886	1.82359		1.42033	0.00260341	0.167743	1.36443	1.47737
		1.42367	0.453515	1.55584	1.69211	1.82686		1.42367	0.00245873	0.166861	1.36687	1.48005
		1.427	0.452847	1.55876	1.69538	1.83045		1.427	0.00226118	0.166083	1.36956	1.48303
		1.43033	0.45218	1.56203	1.69837	1.83371		1.43033	0.00231934	0.165475	1.37185	1.48555
		1.43367	0.451345	1.56468	1.70101	1.83774		1.43367	0.00192809	0.164897	1.37409	1.48884
		1.437	0.450574	1.56734	1.70433	1.8412		1.437	0.00153397	0.164049	1.37698	1.4918
		1.44033	0.449485	1.57022	1.70789	1.84513		1.44033	0.00144857	0.163219	1.37943	1.49511
		1.44367	0.448006	1.57328	1.7108	1.84919		1.44367	0.00130692	0.162365	1.38146	1.4987
		1.447	0.447311	1.57602	1.71323	1.8529		1.447	0.00069344	0.16171	1.38401	1.50223
		1.45033	0.446987	1.57896	1.7166	1.85623		1.45033	0.00041462	0.160832	1.38602	1.50548
		1.45367	0.446474	1.582	1.71966	1.85944		1.45367	0.00032786	0.160247	1.38872	1.50829
		1.457	0.445852	1.58463	1.72271	1.86298		1.457	0.00025543	0.159529	1.39119	1.51135
		1.46033	0.445411	1.58754	1.72597	1.86688		1.46033	0.00010755	0.159044	1.39295	1.51394
		1.46367	0.445114	1.59063	1.72895	1.8702		1.46367	-0.00021795	0.158568	1.39512	1.51682
		1.467	0.444673	1.59341	1.73205	1.87357		1.467	-0.00034799	0.158134	1.3974	1.51965
		1.47033	0.444428	1.59634	1.7352	1.87746		1.47033	-0.00065365	0.157489	1.40012	1.52232
		1.47367	0.443944	1.59891	1.7384	1.88028		1.47367	-0.00073175	0.156762	1.40255	1.52544
		1.477	0.443228	1.60174	1.74153	1.88358		1.477	-0.00109054	0.156268	1.40496	1.52778
		1.48033	0.442568	1.60487	1.74482	1.88667		1.48033	-0.00141706	0.155672	1.40776	1.53031
		1.48367	0.441833	1.60752	1.74741	1.88978		1.48367	-0.00154227	0.15489	1.41063	1.5332
		1.487	0.441089	1.6104	1.75022	1.89254		1.487	-0.00168351	0.154841	1.41336	1.53558
		1.49033	0.440202	1.61312	1.75345	1.89547		1.49033	-0.00161298	0.154111	1.41603	1.53821
		1.49367	0.43928	1.61623	1.75657	1.89866		1.49367	-0.00187916	0.153679	1.41921	1.54116
		1.497	0.438534	1.61911	1.75962	1.9019		1.497	-0.00233315	0.152817	1.42153	1.54391
		1.50033	0.437762	1.62149	1.76248	1.90528		1.50033	-0.00305221	0.151967	1.42457	1.54657
		1.50367	0.436907	1.62391	1.76598	1.90816		1.50367	-0.00321557	0.151188	1.42744	1.54917
		1.507	0.435751	1.62641	1.76917	1.91175		1.507	-0.00310045	0.150845	1.42987	1.55205
		1.51033	0.434736	1.62913	1.77206	1.91498		1.51033	-0.00345868	0.150367	1.43256	1.55483
		1.51367	0.434325	1.63198	1.77506	1.9178		1.51367	-0.00401452	0.149761	1.43525	1.55721
		1.517	0.433576	1.63502	1.77835	1.92102		1.517	-0.00399743	0.14946	1.43766	1.55947
		1.52033	0.432851	1.63766	1.78152	1.92469		1.52033	-0.00387542	0.149196	1.44021	1.56209
		1.52367	0.43214	1.64054	1.78496	1.92851		1.52367	-0.00376982	0.149046	1.44264	1.56541
		1.527	0.431551	1.64312	1.78859	1.93207		1.527	-0.00391189	0.149124	1.44494	1.56747
		1.53033	0.430869	1.64633	1.79161	1.93507		1.53033	-0.00405356	0.148764	1.44781	1.57054
		1.53367	0.430192	1.64884	1.79481	1.93866		1.53367	-0.00423762	0.148602	1.45032	1.57371
		1.537	0.42969	1.65145	1.79769	1.94221		1.537	-0.00450514	0.148129	1.45278	1.57657
		1.54033	0.428911	1.65406	1.80085	1.94522		1.54033	-0.00463995	0.147336	1.45494	1.57924
		1.54367	0.428226	1.65724	1.80356	1.94898		1.54367	-0.00494013	0.146859	1.45748	1.58216
		1.547	0.427366	1.65992	1.80603	1.9525		1.547	-0.00505167	0.146462	1.45994	1.58504
		1.55033	0.426634	1.66216	1.8088	1.95605		1.55033	-0.00510643	0.145818	1.46209	1.58808
		1.55367	0.425759	1.66491	1.81197	1.9596		1.55367	-0.00486591	0.145085	1.46489	1.59087
		1.557	0.424983	1.66731	1.81544	1.96301		1.557	-0.00492768	0.143918	1.46726	1.59355
		1.56033	0.424119	1.66952	1.81865	1.96634		1.56033	-0.00562496	0.143007	1.46989	1.59644
		1.56367	0.423558	1.67208	1.8216	1.96934		1.56367	-0.00643595	0.142584	1.47225	1.59945
		1.567	0.42298	1.67426	1.82455	1.9726		1.567	-0.00660414	0.141854	1.47491	1.60205
		1.57033	0.422444	1.67662	1.82804	1.97577		1.57033	-0.00685367	0.141567	1.47692	1.60458
		1.57367	0.421576	1.67947	1.83126	1.97911		1.57367	-0.00662515	0.141005	1.47907	1.60722
		1.577	0.42089	1.68259	1.83443	1.98251		1.577	-0.0069229	0.140306	1.48121	1.61003
		1.58033	0.420051	1.68513	1.83711	1.98531		1.58033	-0.00714492	0.139657	1.48326	1.61262
		1.58367	0.418921	1.68789	1.8401	1.98875		1.58367	-0.00692112	0.13942	1.48517	1.61524
		1.587	0.41832	1.6901	1.84336	1.99211		1.587	-0.00676457	0.13916	1.48735	1.61818
		1.59033	0.417847	1.69268	1.84605	1.99512		1.59033	-0.00669697	0.13911	1.48973	1.62133
		1.59367	0.417365	1.69512	1.84842	1.99823		1.59367	-0.00696039	0.138831	1.49205	1.62379
		1.597	0.416539	1.69809	1.85108	2.00162		1.597	-0.00735434	0.138228	1.49425	1.62719
		1.60033	0.416078	1.70074	1.85364	2.005		1.60033	-0.00786424	0.138077	1.49669	1.62981
		1.60367	0.415492	1.70366	1.85631	2.00841		1.60367	-0.00782554	0.137133	1.49892	1.63232
		1.607	0.414839	1.70683	1.85935	2.01187		1.607	-0.00818009	0.136649	1.50109	1.6354
		1.61033	0.414244	1.70995	1.86214	2.01524		1.61033	-0.00818163	0.136581	1.50364	1.63833
		1.61367	0.413792	1.71239	1.86509	2.01863		1.61367	-0.00826782	0.136453	1.50617	1.64083
		1.617	0.412993	1.7149	1.86882	2.02228		1.617	-0.00844946	0.13549	1.50878	1.64354
		1.62033	0.412665	1.71725	1.87228	2.0256		1.62033	-0.00890506	0.134914	1.51195	1.6461
		1.62367	0.412359	1.71944	1.87544	2.02885		1.62367	-0.00916517	0.13469	1.51455	1.64883
		1.627	0.411542	1.7221	1.87862	2.03195		1.627	-0.00991437	0.134164	1.51781	1.65143
		1.63033	0.410868	1.7251	1.88192	2.03543		1.63033	-0.0100076	0.13413	1.52057	1.65435
		1.63367	0.410499	1.72766	1.88522	2.03835		1.63367	-0.00981147	0.133347	1.52273	1.65711
		1.637	0.409966	1.73021	1.88834	2.04114		1.637	-0.0100559	0.132935	1.52543	1.65971
		1.64033	0.409368	1.73299	1.89115	2.04431		1.64033	-0.0100309	0.132479	1.52792	1.66232
		1.64367	0.408484	1.73596	1.89404	2.04776		1.64367	-0.0105674	0.131997	1.53033	1.66488
		1.647	0.407888	1.73856	1.8971	2.05046		1.647	-0.0109153	0.131269	1.53279	1.66745
		1.65033	0.406991	1.7415	1.90015	2.05377		1.65033	-0.0111623	0.13104	1.53469	1.66988
		1.65367	0.406348	1.74381	1.90264	2.05696		1.65367	-0.0114454	0.130675	1.53681	1.67275
		1.657	0.405847	1.74646	1.90497	2.06032		1.657	-0.011809	0.130204	1.5387	1.67535
		1.66033	0.405241	1.74972	1.90779	2.06333		1.66033	-0.0122408	0.129532	1.54053	1.67799
		1.66367	0.404701	1.7529	1.91067	2.0667		1.66367	-0.0126242	0.12933	1.5426	1.68093
		1.667	0.404127	1.75601	1.91334	2.06995		1.667	-0.0125617	0.129042	1.54447	1.68341
		1.67033	0.403736	1.75901	1.91647	2.07333		1.67033	-0.012377	0.128612	1.54654	1.68636
		1.67367	0.402754	1.76218	1.9199	2.07645		1.67367	-0.0124452	0.128725	1.54835	1.68937
		1.677	0.401777	1.76474	1.92318	2.07955		1.677	-0.0122295	0.128652	1.55049	1.69214
		1.68033	0.401284	1.76684	1.92625	2.08334		1.68033	-0.0119872	0.128076	1.5525	1.69451
		1.68367	0.400579	1.76868	1.92969	2.08672		1.68367	-0.0120782	0.127609	1.55457	1.69709
		1.687	0.400627	1.77048	1.93291	2.09004		1.687	-0.012136	0.127331	1.55681	1.69986
		1.69033	0.399996	1.77284	1.93614	2.09333		1.69033	-0.011686	0.126728	1.55925	1.70256
		1.69367	0.399229	1.77523	1.93933	2.09689		1.69367	-0.0121341	0.126117	1.562	1.70519
		1.697	0.398662	1.77734	1.94218	2.10001		1.697	-0.0121541	0.125674	1.56387	1.70825
		1.70033	0.398448	1.77991	1.94486	2.1025		1.70033	-0.0121828	0.125263	1.56576	1.71108
		1.70367	0.397863	1.78237	1.94784	2.10564		1.70367	-0.0128434	0.124699	1.56838	1.7134
		1.707	0.397667	1.7848	1.95076	2.10878		1.707	-0.0129247	0.124244	1.57104	1.71591
		1.71033	0.39692	1.78715	1.95396	2.11202		1.71033	-0.0131803	0.123569	1.57316	1.71833
		1.71367	0.396744	1.78976	1.95664	2.11488		1.71367	-0.013275	0.123025	1.57552	1.72084
		1.717	0.3959	1.79235	1.95888	2.11794		1.717	-0.0135415	0.122703	1.57709	1.72317
		1.72033	0.395349	1.79432	1.96133	2.12095		1.72033	-0.0138561	0.12213	1.5795	1.72559
		1.72367	0.394859	1.79685	1.96393	2.12392		1.72367	-0.0138584	0.121648	1.58146	1.72755
		1.727	0.394144	1.79946	1.9666	2.12665		1.727	-0.0141148	0.121145	1.5833	1.72987
		1.73033	0.393563	1.80204	1.96927	2.12994		1.73033	-0.0141227	0.12087	1.58531	1.73242
		1.73367	0.392676	1.80476	1.97192	2.13302		1.73367	-0.0140172	0.120346	1.58739	1.73481
		1.737	0.392266	1.80763	1.97498	2.1359		1.737	-0.0140159	0.119987	1.59006	1.73753
		1.74033	0.391137	1.81025	1.97796	2.13918		1.74033	-0.0139994	0.119607	1.59218	1.74047
		1.74367	0.390143	1.81252	1.98083	2.14268		1.74367	-0.0139855	0.118855	1.59405	1.74311
		1.747	0.389755	1.81459	1.98398	2.14617		1.747	-0.0140634	0.118223	1.59633	1.74543
		1.75033	0.389452	1.81678	1.98655	2.14957		1.75033	-0.0144364	0.117893	1.59838	1.74856
		1.75367	0.38886	1.81928	1.98955	2.15304		1.75367	-0.0146113	0.117277	1.60114	1.75154
		1.757	0.387815	1.8216	1.99262	2.1564		1.757	-0.0150523	0.116969	1.60364	1.75436
		1.76033	0.386938	1.82416	1.99555	2.16003		1.76033	-0.0157551	0.116679	1.60607	1.75726
		1.76367	0.386387	1.82687	1.99862	2.163		1.76367	-0.0160508	0.116513	1.60796	1.76007
		1.767	0.385664	1.8299	2.00119	2.16625		1.767	-0.01629	0.116316	1.6105	1.76307
		1.77033	0.384902	1.83232	2.00424	2.16915		1.77033	-0.0168359	0.116079	1.61344	1.76588
		1.77367	0.384199	1.83496	2.00642	2.17207		1.77367	-0.0167399	0.115904	1.61619	1.76862
		1.777	0.383525	1.83764	2.00879	2.17524		1.777	-0.0166023	0.115599	1.61822	1.77082
		1.78033	0.383072	1.84053	2.01146	2.17856		1.78033	-0.0170382	0.115302	1.62048	1.77343
		1.78367	0.38233	1.8429	2.01404	2.18139		1.78367	-0.0172571	0.115011	1.62257	1.77604
		1.787	0.381302	1.84533	2.01663	2.18436		1.787	-0.0174433	0.11477	1.62538	1.77807
		1.79033	0.380586	1.84779	2.01966	2.1876		1.79033	-0.0174092	0.114441	1.62747	1.78037
		1.79367	0.379696	1.85008	2.02282	2.19038		1.79367	-0.0179225	0.113981	1.62966	1.7827
		1.797	0.379331	1.8529	2.02556	2.19325		1.797	-0.0179233	0.113674	1.63205	1.785
		1.80033	0.379014	1.85531	2.02788	2.19632		1.80033	-0.0179977	0.113077	1.63466	1.78755
		1.80367	0.378541	1.8581	2.03083	2.19902		1.80367	-0.0179483	0.112432	1.63686	1.79008
		1.807	0.378178	1.86018	2.03326	2.20222		1.807	-0.0179645	0.111805	1.63884	1.79282
		1.81033	0.377684	1.86263	2.03623	2.20536		1.81033	-0.0182472	0.111393	1.64063	1.7951
		1.81367	0.37757	1.86485	2.03946	2.20829		1.81367	-0.0184598	0.111111	1.64314	1.79776
		1.817	0.377359	1.86685	2.04228	2.21117		1.817	-0.0182775	0.110706	1.64518	1.80068
		1.82033	0.376923	1.86906	2.04532	2.21395		1.82033	-0.0184644	0.110222	1.64781	1.80347
		1.82367	0.376381	1.87159	2.04832	2.21658		1.82367	-0.0186485	0.110005	1.64969	1.80584
		1.827	0.376166	1.87376	2.05108	2.21977		1.827	-0.018796	0.109763	1.65185	1.80829
		1.83033	0.375616	1.87598	2.05337	2.22229		1.83033	-0.0189628	0.109494	1.65389	1.81092
		1.83367	0.375011	1.87845	2.05564	2.22509		1.83367	-0.0191193	0.109107	1.65613	1.81339
		1.837	0.37438	1.88085	2.05822	2.22759		1.837	-0.0191971	0.108802	1.65849	1.81537
		1.84033	0.373843	1.88349	2.06043	2.23022		1.84033	-0.0190975	0.10805	1.66039	1.81759
		1.84367	0.373733	1.88579	2.06367	2.23338		1.84367	-0.0191824	0.107156	1.6622	1.81983
		1.847	0.373065	1.88807	2.06668	2.23624		1.847	-0.0194707	0.106883	1.66437	1.82231
		1.85033	0.372494	1.89093	2.06902	2.23921		1.85033	-0.0195772	0.106099	1.66668	1.82422
		1.85367	0.371558	1.89348	2.07194	2.24232		1.85367	-0.0200539	0.105369	1.66897	1.82587
		1.857	0.370901	1.89599	2.075	2.24528		1.857	-0.0205518	0.104868	1.67101	1.82814
		1.86033	0.370167	1.89902	2.07737	2.2476		1.86033	-0.0209664	0.10441	1.67301	1.83057
		1.86367	0.369669	1.90177	2.08008	2.2505		1.86367	-0.0208143	0.103792	1.67466	1.83303
		1.867	0.368873	1.90428	2.08257	2.25318		1.867	-0.0211541	0.103412	1.67681	1.83611
		1.87033	0.36804	1.90726	2.08544	2.25585		1.87033	-0.0211458	0.103008	1.67918	1.83896
		1.87367	0.367472	1.90986	2.08813	2.25906		1.87367	-0.0217185	0.102748	1.68118	1.84199
		1.877	0.366551	1.91284	2.09122	2.26212		1.877	-0.0217153	0.102265	1.6834	1.8449
		1.88033	0.366224	1.91563	2.09403	2.26514		1.88033	-0.021426	0.101611	1.68567	1.84767
		1.88367	0.365535	1.9178	2.09686	2.26756		1.88367	-0.021175	0.101378	1.68779	1.85089
		1.887	0.365008	1.92038	2.09917	2.27074		1.887	-0.0212411	0.101164	1.69007	1.85383
		1.89033	0.364545	1.9226	2.10166	2.27373		1.89033	-0.0213435	0.100972	1.6923	1.85627
		1.89367	0.364027	1.92427	2.10421	2.27716		1.89367	-0.0213832	0.101111	1.69473	1.85904
		1.897	0.363365	1.92616	2.10692	2.28007		1.897	-0.0216035	0.101257	1.69666	1.86185
		1.90033	0.36307	1.92837	2.1099	2.28318		1.90033	-0.0215708	0.101175	1.69876	1.86421
		1.90367	0.362831	1.93043	2.11261	2.28607		1.90367	-0.0216357	0.10133	1.70088	1.86646
		1.907	0.362496	1.93283	2.11531	2.28891		1.907	-0.022042	0.101251	1.70315	1.86887
		1.91033	0.36232	1.93501	2.11817	2.29205		1.91033	-0.0224377	0.101186	1.705	1.87088
		1.91367	0.361718	1.93744	2.12056	2.29494		1.91367	-0.0220911	0.101573	1.70746	1.87258
		1.917	0.361574	1.93985	2.1232	2.29829		1.917	-0.0225319	0.101172	1.70905	1.87456
		1.92033	0.361082	1.94186	2.12606	2.30068		1.92033	-0.0229635	0.101195	1.71098	1.8764
		1.92367	0.360695	1.94445	2.1287	2.30347		1.92367	-0.0230799	0.101054	1.7129	1.87915
		1.927	0.360294	1.94674	2.13133	2.30591		1.927	-0.0233671	0.100537	1.71451	1.88133
		1.93033	0.35977	1.94892	2.13475	2.30898		1.93033	-0.0229375	0.100178	1.71676	1.88362
		1.93367	0.359381	1.95151	2.13749	2.31178		1.93367	-0.023396	0.100136	1.7194	1.88615
		1.937	0.358967	1.95423	2.14013	2.31498		1.937	-0.0233903	0.0992424	1.72147	1.88825
		1.94033	0.358531	1.95677	2.14272	2.3182		1.94033	-0.0232645	0.0987139	1.7234	1.89049
		1.94367	0.358132	1.95901	2.14521	2.32097		1.94367	-0.0228754	0.0977166	1.72559	1.89255
		1.947	0.357707	1.9615	2.1478	2.32391		1.947	-0.0228947	0.0969166	1.72708	1.89479
		1.95033	0.356939	1.96333	2.15026	2.3262		1.95033	-0.0231721	0.0964532	1.72906	1.89751
		1.95367	0.356433	1.96553	2.15236	2.32937		1.95367	-0.0234258	0.095569	1.73102	1.90001
		1.957	0.355851	1.96758	2.15454	2.33232		1.957	-0.0238331	0.0950375	1.73322	1.90288
		1.96033	0.355123	1.96969	2.15725	2.33492		1.96033	-0.0240945	0.0947557	1.73507	1.90504
		1.96367	0.354345	1.97182	2.1598	2.33813		1.96367	-0.0246515	0.0944747	1.73682	1.90709
		1.967	0.353726	1.97433	2.16226	2.34112		1.967	-0.0248696	0.0937502	1.7387	1.90942
		1.97033	0.353298	1.97732	2.16451	2.34452		1.97033	-0.0251413	0.0936871	1.74068	1.91149
		1.97367	0.352537	1.98007	2.16707	2.34721		1.97367	-0.0256408	0.0937163	1.7427	1.91374
		1.977	0.352009	1.98253	2.16964	2.35009		1.977	-0.025326	0.0934964	1.74408	1.9163
		1.98033	0.351332	1.98487	2.17225	2.35282		1.98033	-0.0253525	0.0933962	1.74605	1.91866
		1.98367	0.351038	1.98678	2.17495	2.35559		1.98367	-0.0256248	0.0930641	1.74723	1.92096
		1.987	0.350426	1.9892	2.17748	2.35826		1.987	-0.0257937	0.0927261	1.7492	1.92304
		1.99033	0.350167	1.99183	2.18025	2.36099		1.99033	-0.025881	0.0923863	1.75115	1.9261
		1.99367	0.349648	1.99409	2.18309	2.36342		1.99367	-0.0260093	0.092261	1.75314	1.92803
		1.997	0.349461	1.99663	2.18588	2.36621		1.997	-0.025803	0.0922983	1.75567	1.93036
		2.00033	0.349237	1.99861	2.18842	2.36873		2.00033	-0.0261634	0.0921691	1.75757	1.93334
		2.00367	0.348706	2.00062	2.19081	2.37184		2.00367	-0.0260398	0.091666	1.75971	1.93603
		2.007	0.347992	2.00296	2.19268	2.37463		2.007	-0.0256743	0.0916874	1.76211	1.93887
		2.01033	0.347488	2.00481	2.19505	2.37714		2.01033	-0.0258283	0.091239	1.76376	1.94197
		2.01367	0.347029	2.00705	2.19701	2.37936		2.01367	-0.0259734	0.0908016	1.76543	1.945
		2.017	0.346564	2.00898	2.19916	2.38207		2.017	-0.0261504	0.0903068	1.76757	1.94765
		2.02033	0.346318	2.01123	2.20131	2.38521		2.02033	-0.0260741	0.0894654	1.76959	1.95086
		2.02367	0.345854	2.01327	2.20356	2.38799		2.02367	-0.026087	0.0893769	1.77211	1.95362
		2.027	0.345205	2.01519	2.20633	2.39081		2.027	-0.0260472	0.0889994	1.77395	1.95561
		2.03033	0.344559	2.01726	2.20909	2.39457		2.03033	-0.0260866	0.0888091	1.77618	1.95766
		2.03367	0.344207	2.01948	2.21216	2.398		2.03367	-0.0262596	0.088284	1.77786	1.96026
		2.037	0.343874	2.02222	2.21497	2.40121		2.037	-0.0264041	0.0883929	1.78011	1.96212
		2.04033	0.343067	2.02406	2.21791	2.40404		2.04033	-0.026681	0.0883562	1.78211	1.96453
		2.04367	0.342541	2.02635	2.22087	2.40676		2.04367	-0.0270032	0.0880073	1.78392	1.96653
		2.047	0.342055	2.02851	2.22388	2.40914		2.047	-0.0279823	0.0875976	1.78581	1.96806
		2.05033	0.341643	2.03094	2.22708	2.41166		2.05033	-0.0282254	0.0872394	1.78767	1.96962
		2.05367	0.340977	2.03365	2.22987	2.41452		2.05367	-0.0286313	0.086834	1.79019	1.97133
		2.057	0.340794	2.03594	2.23298	2.41703		2.057	-0.0289801	0.0867234	1.79235	1.97292
		2.06033	0.340553	2.03829	2.23566	2.4198		2.06033	-0.0291109	0.0864264	1.79473	1.9742
		2.06367	0.340418	2.04058	2.23817	2.42258		2.06367	-0.0290413	0.0864727	1.79685	1.97649
		2.067	0.340279	2.04235	2.24097	2.42549		2.067	-0.0288811	0.086453	1.79899	1.97914
		2.07033	0.339807	2.04427	2.24291	2.42843		2.07033	-0.0292292	0.0863615	1.80144	1.98137
		2.07367	0.339461	2.04705	2.24491	2.43132		2.07367	-0.0288453	0.0861149	1.80315	1.98369
		2.077	0.339509	2.04896	2.2475	2.43396		2.077	-0.0290775	0.085787	1.80486	1.98612
		2.08033	0.339453	2.05129	2.2496	2.43649		2.08033	-0.0295831	0.0852347	1.80688	1.98838
		2.08367	0.339377	2.05342	2.25215	2.43993		2.08367	-0.0297789	0.0845488	1.80866	1.991
		2.087	0.339123	2.05534	2.2546	2.44279		2.087	-0.0297981	0.0841618	1.81071	1.99419
		2.09033	0.338423	2.0573	2.25716	2.44561		2.09033	-0.0298026	0.08413	1.81289	1.99633
		2.09367	0.338029	2.05882	2.26013	2.44886		2.09367	-0.0298084	0.0837694	1.8149	1.99849
		2.097	0.337447	2.06064	2.26318	2.45204		2.097	-0.0299231	0.083541	1.81706	2.00053
		2.10033	0.336916	2.06294	2.26574	2.45518		2.10033	-0.0300837	0.0830494	1.81873	2.0027
		2.10367	0.336392	2.06498	2.26812	2.45797		2.10367	-0.0303607	0.0828323	1.82096	2.00536
		2.107	0.3355	2.06676	2.27054	2.46049		2.107	-0.0305109	0.08271	1.82298	2.00802
		2.11033	0.33473	2.06905	2.2731	2.46271		2.11033	-0.0313148	0.0825252	1.82459	2.01007
		2.11367	0.334012	2.07115	2.27569	2.46537		2.11367	-0.0317371	0.0816439	1.8263	2.01213
		2.117	0.332971	2.07348	2.27812	2.46819		2.117	-0.0316961	0.0812557	1.82833	2.01374
		2.12033	0.332329	2.07579	2.28027	2.47111		2.12033	-0.031532	0.08082	1.83041	2.01553
		2.12367	0.332023	2.07798	2.28299	2.47366		2.12367	-0.0313994	0.0807691	1.83221	2.01736
		2.127	0.331557	2.0803	2.28522	2.47612		2.127	-0.0314161	0.0803993	1.83442	2.01995
		2.13033	0.331197	2.08246	2.28747	2.47883		2.13033	-0.0313746	0.080535	1.83628	2.02253
		2.13367	0.330976	2.08448	2.28944	2.48139		2.13367	-0.0315518	0.080178	1.83837	2.02456
		2.137	0.330162	2.08685	2.29127	2.48388		2.137	-0.0321585	0.0796806	1.84001	2.02686
		2.14033	0.329623	2.08912	2.29389	2.48657		2.14033	-0.0325136	0.0793147	1.84142	2.0289
		2.14367	0.329167	2.09076	2.29621	2.48892		2.14367	-0.033191	0.0790496	1.84358	2.03096
		2.147	0.328844	2.09288	2.29853	2.49154		2.147	-0.0337273	0.0784959	1.8455	2.03357
		2.15033	0.328391	2.09444	2.30103	2.49411		2.15033	-0.0341549	0.0779193	1.84744	2.0361
		2.15367	0.327717	2.09604	2.30368	2.49684		2.15367	-0.0343345	0.0777007	1.84939	2.03844
		2.157	0.326968	2.09831	2.30625	2.49926		2.157	-0.034221	0.0774281	1.85163	2.04036
		2.16033	0.326487	2.09985	2.30887	2.50233		2.16033	-0.0342709	0.077183	1.85374	2.04287
		2.16367	0.32555	2.10214	2.31167	2.5049		2.16367	-0.0343335	0.0769578	1.85552	2.04533
		2.167	0.325392	2.10422	2.31385	2.50749		2.167	-0.0342298	0.0764845	1.85696	2.04746
		2.17033	0.325177	2.10612	2.31642	2.51034		2.17033	-0.0344542	0.076598	1.85852	2.0501
		2.17367	0.32489	2.10814	2.31913	2.51262		2.17367	-0.0343363	0.0765615	1.86026	2.05202
		2.177	0.324709	2.11042	2.32138	2.51538		2.177	-0.0345112	0.0762721	1.8617	2.05407
		2.18033	0.324649	2.11302	2.32417	2.51816		2.18033	-0.0340046	0.0755739	1.86315	2.05585
		2.18367	0.324533	2.11596	2.32668	2.52066		2.18367	-0.0335254	0.0756299	1.8648	2.05775
		2.187	0.324733	2.1181	2.32929	2.523		2.187	-0.0334207	0.0755001	1.86666	2.05958
		2.19033	0.324306	2.12005	2.33177	2.5253		2.19033	-0.0336154	0.075654	1.86834	2.06184
		2.19367	0.323757	2.1227	2.33383	2.52778		2.19367	-0.0339154	0.0754692	1.86988	2.06382
		2.197	0.323786	2.12512	2.3363	2.53047		2.197	-0.0338402	0.0758066	1.87184	2.06539
		2.20033	0.323524	2.12713	2.33859	2.53281		2.20033	-0.0341905	0.0755266	1.87336	2.06732
		2.20367	0.32293	2.12903	2.34116	2.53543		2.20367	-0.0343249	0.0757651	1.87476	2.06934
		2.207	0.322364	2.13046	2.34365	2.53778		2.207	-0.0347494	0.0757539	1.87668	2.07111
		2.21033	0.321608	2.13244	2.34638	2.54043		2.21033	-0.0345908	0.0757196	1.87887	2.07293
		2.21367	0.321097	2.13438	2.34892	2.54314		2.21367	-0.0346266	0.0755035	1.88041	2.07531
		2.217	0.32023	2.13586	2.35118	2.54602		2.217	-0.0348517	0.0749503	1.88223	2.0771
		2.22033	0.319389	2.13794	2.35372	2.54872		2.22033	-0.034711	0.0746843	1.8842	2.07964
		2.22367	0.318493	2.1401	2.35592	2.55147		2.22367	-0.0350118	0.0743852	1.88622	2.08168
		2.227	0.317842	2.1416	2.35805	2.5547		2.227	-0.0356125	0.0740949	1.88798	2.08415
		2.23033	0.317311	2.14346	2.3605	2.55729		2.23033	-0.0357688	0.0735602	1.88967	2.086
		2.23367	0.317379	2.14555	2.36251	2.5602		2.23367	-0.0359348	0.0732343	1.89088	2.08801
		2.237	0.317345	2.14776	2.36467	2.56329		2.237	-0.0360746	0.0730384	1.89238	2.09024
		2.24033	0.31734	2.14984	2.36698	2.56602		2.24033	-0.0360294	0.0725076	1.89405	2.09257
		2.24367	0.317053	2.15229	2.36898	2.56942		2.24367	-0.0359732	0.0718937	1.89544	2.09458
		2.247	0.316897	2.15448	2.3714	2.57246		2.247	-0.0359293	0.0711483	1.89672	2.09688
		2.25033	0.31674	2.1566	2.37337	2.57529		2.25033	-0.0361585	0.0709283	1.89841	2.09946
		2.25367	0.316459	2.15842	2.37611	2.57816		2.25367	-0.0366581	0.0703485	1.90006	2.10103
		2.257	0.315855	2.16043	2.37825	2.58052		2.257	-0.0368268	0.0699417	1.90139	2.1031
		2.26033	0.315792	2.16262	2.38092	2.58338		2.26033	-0.0370449	0.0696223	1.90312	2.10465
		2.26367	0.315743	2.1644	2.38333	2.58622		2.26367	-0.037362	0.0693279	1.905	2.10668
		2.267	0.314902	2.16608	2.38572	2.58857		2.267	-0.0378952	0.068722	1.90646	2.10891
		2.27033	0.313893	2.16807	2.3886	2.59115		2.27033	-0.0379473	0.0684212	1.90794	2.11053
		2.27367	0.313339	2.16995	2.3915	2.59355		2.27367	-0.0383485	0.0678599	1.90971	2.11194
		2.277	0.312601	2.17166	2.39416	2.59635		2.277	-0.0382786	0.0675365	1.91179	2.11391
		2.28033	0.312412	2.17348	2.39657	2.5989		2.28033	-0.0384764	0.0672964	1.9137	2.11589
		2.28367	0.311995	2.17539	2.39922	2.60176		2.28367	-0.0386717	0.0669759	1.91601	2.11787
		2.287	0.311555	2.17743	2.40189	2.60424		2.287	-0.0388874	0.0664981	1.91803	2.12042
		2.29033	0.311165	2.1798	2.40372	2.60695		2.29033	-0.0394313	0.066319	1.9199	2.12216
		2.29367	0.310874	2.18158	2.40605	2.60897		2.29367	-0.0394648	0.0662943	1.92125	2.12427
		2.297	0.310599	2.18395	2.40851	2.61164		2.297	-0.0399884	0.0662899	1.92302	2.12652
		2.30033	0.310503	2.18654	2.41054	2.61404		2.30033	-0.040226	0.0666084	1.92451	2.12905
		2.30367	0.310167	2.18858	2.41253	2.61647		2.30367	-0.0402328	0.0664078	1.92634	2.13157
		2.307	0.309939	2.19052	2.41463	2.61906		2.307	-0.0403039	0.0659647	1.92821	2.13345
		2.31033	0.309609	2.19304	2.41655	2.62157		2.31033	-0.0403985	0.0658357	1.92989	2.13556
		2.31367	0.309331	2.19532	2.41856	2.62377		2.31367	-0.0407068	0.0655946	1.93172	2.13822
		2.317	0.30916	2.19805	2.42029	2.62582		2.317	-0.0407543	0.0654583	1.93359	2.14031
		2.32033	0.309139	2.20055	2.42232	2.62809		2.32033	-0.0408722	0.0649321	1.93555	2.14175
		2.32367	0.308568	2.20259	2.42374	2.6299		2.32367	-0.0408257	0.0646528	1.93715	2.144
		2.327	0.30828	2.20485	2.42578	2.63254		2.327	-0.041241	0.064653	1.93889	2.14584
		2.33033	0.30774	2.20713	2.42773	2.63487		2.33033	-0.041031	0.0641486	1.93999	2.14817
		2.33367	0.306963	2.20871	2.43005	2.63735		2.33367	-0.0414677	0.0639957	1.94142	2.15008
		2.337	0.306385	2.21048	2.4324	2.63975		2.337	-0.0412686	0.0637882	1.94255	2.15161
		2.34033	0.306274	2.21187	2.43452	2.64253		2.34033	-0.041258	0.063699	1.94424	2.15365
		2.34367	0.305779	2.21333	2.43696	2.64521		2.34367	-0.041892	0.0634391	1.94603	2.15582
		2.347	0.305445	2.21519	2.43952	2.64767		2.347	-0.0417957	0.0633078	1.94748	2.15794
		2.35033	0.305075	2.21684	2.44173	2.65069		2.35033	-0.0417169	0.0630863	1.94894	2.16009
		2.35367	0.30442	2.21844	2.44404	2.65329		2.35367	-0.0416649	0.0626697	1.95028	2.16251
		2.357	0.304238	2.22022	2.44639	2.65587		2.357	-0.0418401	0.06284	1.95142	2.16441
		2.36033	0.303748	2.22149	2.44926	2.65809		2.36033	-0.0416334	0.0631562	1.95256	2.16629
		2.36367	0.303564	2.22355	2.45182	2.66103		2.36367	-0.0418223	0.0632898	1.95446	2.1685
		2.367	0.303014	2.2251	2.45375	2.663		2.367	-0.0416384	0.0631876	1.95599	2.17044
		2.37033	0.302563	2.22645	2.45621	2.66552		2.37033	-0.0413719	0.0625266	1.95808	2.17274
		2.37367	0.302318	2.22826	2.45848	2.66741		2.37367	-0.04141	0.0621697	1.96011	2.17451
		2.377	0.302047	2.23053	2.46035	2.66944		2.377	-0.0416772	0.0623687	1.96172	2.17644
		2.38033	0.30197	2.23281	2.46228	2.67177		2.38033	-0.041951	0.0620831	1.96379	2.17799
		2.38367	0.301828	2.23488	2.46388	2.67431		2.38367	-0.0417987	0.0618192	1.96541	2.17949
		2.387	0.30137	2.23655	2.46597	2.67666		2.387	-0.0417309	0.0617313	1.96746	2.18165
		2.39033	0.300802	2.23871	2.4687	2.67928		2.39033	-0.0417977	0.0619093	1.96855	2.18325
		2.39367	0.300922	2.24078	2.47143	2.68217		2.39367	-0.0420265	0.0619032	1.96978	2.18529
		2.397	0.300859	2.24243	2.4742	2.68494		2.397	-0.0421234	0.0614683	1.97141	2.18757
		2.40033	0.30049	2.24392	2.47627	2.68771		2.40033	-0.0427263	0.0613191	1.97294	2.18905
		2.40367	0.300034	2.24611	2.47878	2.69013		2.40367	-0.0428319	0.0609089	1.97432	2.19066
		2.407	0.299912	2.24834	2.48132	2.69244		2.407	-0.0432412	0.0604345	1.97612	2.19287
		2.41033	0.299179	2.25066	2.48361	2.69481		2.41033	-0.044049	0.060018	1.97799	2.19455
		2.41367	0.298948	2.25284	2.48605	2.6971		2.41367	-0.0439375	0.0597533	1.97962	2.19638
		2.417	0.298751	2.25506	2.48845	2.69992		2.417	-0.0446222	0.0594655	1.98116	2.19801
		2.42033	0.298572	2.25744	2.49084	2.70217		2.42033	-0.0448324	0.0590253	1.98254	2.2003
		2.42367	0.298347	2.25938	2.49285	2.70424		2.42367	-0.045259	0.058936	1.98443	2.20208
		2.427	0.297526	2.2615	2.49527	2.70625		2.427	-0.0450441	0.0584029	1.9862	2.20397
		2.43033	0.297281	2.26322	2.49751	2.70852		2.43033	-0.0451397	0.0579149	1.98815	2.20587
		2.43367	0.296568	2.26444	2.50001	2.71034		2.43367	-0.0452029	0.0574757	1.99039	2.20845
		2.437	0.295832	2.26601	2.50265	2.71275		2.437	-0.0453494	0.0568534	1.99261	2.21116
		2.44033	0.295268	2.26794	2.50444	2.71476		2.44033	-0.0456329	0.0566264	1.99438	2.21273
		2.44367	0.294584	2.26945	2.50645	2.71747		2.44367	-0.0458204	0.0562605	1.99604	2.2144
		2.447	0.294206	2.27147	2.50844	2.71987		2.447	-0.0453935	0.0560068	1.99785	2.21632
		2.45033	0.293425	2.27293	2.51067	2.72251		2.45033	-0.0450826	0.0560467	1.99947	2.21865
		2.45367	0.292985	2.27455	2.51328	2.72482		2.45367	-0.0448149	0.0561909	2.00101	2.22082
		2.457	0.292576	2.277	2.51604	2.7272		2.457	-0.0449253	0.05623	2.00207	2.22264
		2.46033	0.292146	2.27872	2.51812	2.72976		2.46033	-0.0445505	0.0560225	2.00369	2.22485
		2.46367	0.291775	2.28042	2.51989	2.73235		2.46367	-0.0444671	0.0559205	2.00526	2.22648
		2.467	0.291516	2.28217	2.52164	2.73437		2.467	-0.0442497	0.055679	2.00676	2.2283
		2.47033	0.291097	2.2844	2.52385	2.73658		2.47033	-0.0442408	0.0556695	2.00815	2.22995
		2.47367	0.291011	2.2866	2.5256	2.73867		2.47367	-0.0445695	0.0556464	2.00977	2.23222
		2.477	0.290576	2.2886	2.52746	2.74124		2.477	-0.0450177	0.0556764	2.01115	2.23419
		2.48033	0.290575	2.29045	2.52999	2.74359		2.48033	-0.0453636	0.0558345	2.01211	2.23624
		2.48367	0.29026	2.29252	2.53178	2.74609		2.48367	-0.0459384	0.0557739	2.01324	2.23821
		2.487	0.290513	2.29442	2.53358	2.74814		2.487	-0.0461229	0.0560988	2.01476	2.24058
		2.49033	0.290407	2.29536	2.5356	2.75072		2.49033	-0.0468438	0.0560159	2.01623	2.24263
		2.49367	0.290221	2.29729	2.53796	2.75347		2.49367	-0.0470489	0.0557009	2.01756	2.2444
		2.497	0.290332	2.29856	2.54008	2.75607		2.497	-0.0475096	0.055523	2.01929	2.24649
		2.50033	0.290124	2.3003	2.5422	2.75819		2.50033	-0.0479211	0.0549255	2.02105	2.24936
		2.50367	0.289772	2.30215	2.54393	2.76086		2.50367	-0.0484572	0.054289	2.02254	2.25147
		2.507	0.289492	2.30403	2.54598	2.76339		2.507	-0.0484646	0.0536563	2.02404	2.25317
		2.51033	0.289006	2.30559	2.54851	2.76578		2.51033	-0.0484837	0.0530127	2.02558	2.25533
		2.51367	0.288997	2.30743	2.55044	2.76745		2.51367	-0.0482318	0.0527699	2.02687	2.25712
		2.517	0.288829	2.30912	2.55293	2.76973		2.517	-0.0484585	0.0523247	2.02821	2.25843
		2.52033	0.288313	2.31112	2.55529	2.77171		2.52033	-0.048102	0.0516458	2.02923	2.25961
		2.52367	0.287547	2.31286	2.55723	2.77369		2.52367	-0.0482375	0.0512259	2.03079	2.261
		2.527	0.287009	2.3142	2.55935	2.7755		2.527	-0.0479395	0.0510458	2.03218	2.26256
		2.53033	0.286735	2.3161	2.56135	2.77701		2.53033	-0.0482023	0.0506798	2.03348	2.26397
		2.53367	0.286133	2.31779	2.56348	2.77876		2.53367	-0.0482906	0.0503564	2.03501	2.26533
		2.537	0.285457	2.31977	2.56562	2.78138		2.537	-0.0482558	0.0502618	2.03599	2.26679
		2.54033	0.28479	2.32173	2.56786	2.78403		2.54033	-0.0486164	0.0500769	2.03733	2.26906
		2.54367	0.283735	2.32343	2.56977	2.78647		2.54367	-0.0484083	0.0498988	2.03872	2.27078
		2.547	0.283127	2.32502	2.57189	2.78886		2.547	-0.0486802	0.0498723	2.04013	2.27282
		2.55033	0.28306	2.32705	2.57352	2.79127		2.55033	-0.0491099	0.0497755	2.04149	2.2746
		2.55367	0.283276	2.32885	2.5752	2.79375		2.55367	-0.049474	0.0500522	2.04327	2.27649
		2.557	0.28277	2.33063	2.57688	2.79634		2.557	-0.0499312	0.0499414	2.04491	2.27815
		2.56033	0.282296	2.33326	2.57868	2.79853		2.56033	-0.0503874	0.0498963	2.04672	2.27969
		2.56367	0.28195	2.33497	2.57996	2.80133		2.56367	-0.0508469	0.0494971	2.04843	2.28159
		2.567	0.281703	2.3371	2.58169	2.80356		2.567	-0.0513319	0.0493313	2.04984	2.28355
		2.57033	0.281256	2.33865	2.58392	2.80628		2.57033	-0.0516818	0.0492652	2.0514	2.2853
		2.57367	0.281078	2.34012	2.58635	2.80887		2.57367	-0.0517449	0.0488216	2.05308	2.28728
		2.577	0.281012	2.34125	2.58829	2.81094		2.577	-0.0518076	0.0486269	2.05427	2.28859
		2.58033	0.280878	2.34265	2.5906	2.81337		2.58033	-0.0519277	0.0482358	2.05587	2.2903
		2.58367	0.280547	2.34438	2.5928	2.81595		2.58367	-0.0520432	0.0479026	2.05745	2.29196
		2.587	0.27987	2.34589	2.59529	2.81793		2.587	-0.051745	0.0477058	2.05904	2.29366
		2.59033	0.279677	2.34718	2.59742	2.82026		2.59033	-0.0519039	0.0475801	2.06053	2.29541
		2.59367	0.279194	2.34885	2.60002	2.82219		2.59367	-0.0517702	0.0478802	2.06187	2.29777
		2.597	0.278822	2.35093	2.60219	2.82446		2.597	-0.0517279	0.0474851	2.06304	2.29922
		2.60033	0.278535	2.35247	2.60459	2.82713		2.60033	-0.0513707	0.0474022	2.06439	2.30085
		2.60367	0.278352	2.35432	2.60699	2.82984		2.60367	-0.0512329	0.0470854	2.06568	2.30282
		2.607	0.278156	2.35625	2.60884	2.83197		2.607	-0.0512462	0.0469041	2.06715	2.30504
		2.61033	0.277978	2.35848	2.61053	2.8344		2.61033	-0.0511087	0.046323	2.06879	2.30683
		2.61367	0.277963	2.36055	2.61285	2.83661		2.61367	-0.0506816	0.0460184	2.07024	2.30916
		2.617	0.277707	2.36257	2.61436	2.83894		2.617	-0.0509698	0.0460517	2.07208	2.31115
		2.62033	0.277435	2.36482	2.61626	2.84128		2.62033	-0.0513119	0.0459555	2.07377	2.31281
		2.62367	0.276652	2.3668	2.61826	2.84382		2.62367	-0.0516519	0.045886	2.07528	2.31497
		2.627	0.276637	2.36913	2.62005	2.84589		2.627	-0.0522903	0.0453358	2.07657	2.31724
		2.63033	0.276608	2.37119	2.62177	2.84858		2.63033	-0.0527735	0.0453831	2.07795	2.3189
		2.63367	0.276402	2.37318	2.6242	2.85024		2.63367	-0.0528993	0.0451181	2.07925	2.32071
		2.637	0.276411	2.37532	2.6264	2.85248		2.637	-0.0531468	0.0447856	2.08094	2.3228
		2.64033	0.2763	2.37681	2.62824	2.85444		2.64033	-0.0532475	0.044211	2.08229	2.32482
		2.64367	0.275965	2.37838	2.63017	2.85627		2.64367	-0.0534446	0.043801	2.08334	2.3267
		2.647	0.275365	2.3802	2.63246	2.85829		2.647	-0.053706	0.0435268	2.08498	2.32903
		2.65033	0.275268	2.38163	2.63432	2.86034		2.65033	-0.0534348	0.043455	2.08634	2.33039
		2.65367	0.274752	2.38291	2.6362	2.8623		2.65367	-0.0533399	0.0432635	2.08804	2.33155
		2.657	0.274383	2.38431	2.63823	2.86497		2.657	-0.0534102	0.0429595	2.08947	2.33323
		2.66033	0.274006	2.3857	2.6404	2.86726		2.66033	-0.0533814	0.043027	2.09133	2.33483
		2.66367	0.273864	2.38723	2.64221	2.86952		2.66367	-0.0531078	0.0425129	2.09285	2.33564
		2.667	0.273661	2.38866	2.64437	2.87212		2.667	-0.0530796	0.0423483	2.09396	2.33697
		2.67033	0.273346	2.39022	2.64643	2.87463		2.67033	-0.0534039	0.0423491	2.09517	2.33815
		2.67367	0.27312	2.39185	2.64839	2.87691		2.67367	-0.053247	0.0421906	2.09687	2.33943
		2.677	0.272894	2.39353	2.65027	2.87972		2.677	-0.0531347	0.0418799	2.09883	2.34092
		2.68033	0.272289	2.3949	2.65256	2.88234		2.68033	-0.0529738	0.0421816	2.10032	2.34264
		2.68367	0.271973	2.39617	2.65391	2.88462		2.68367	-0.0535916	0.042586	2.10197	2.34429
		2.687	0.271897	2.39803	2.65569	2.8868		2.687	-0.0539015	0.0430276	2.1026	2.34555
		2.69033	0.271687	2.39958	2.6577	2.88904		2.69033	-0.0542163	0.0432774	2.10367	2.34747
		2.69367	0.271832	2.40166	2.65955	2.89102		2.69367	-0.0546715	0.0429511	2.10492	2.34932
		2.697	0.271716	2.40366	2.66146	2.8932		2.697	-0.0547312	0.0430922	2.10627	2.35057
		2.70033	0.271544	2.40583	2.66322	2.89507		2.70033	-0.0547706	0.0426986	2.10716	2.35255
		2.70367	0.27125	2.40777	2.66488	2.89713		2.70367	-0.055158	0.0425353	2.10787	2.35447
		2.707	0.27084	2.4089	2.66644	2.89867		2.707	-0.0551844	0.0424202	2.10905	2.35644
		2.71033	0.270585	2.41055	2.66851	2.90035		2.71033	-0.0550838	0.0424942	2.11036	2.35835
		2.71367	0.270128	2.41219	2.66995	2.90202		2.71367	-0.0551038	0.042522	2.11158	2.36003
		2.717	0.270139	2.41346	2.67178	2.90437		2.717	-0.0552528	0.041968	2.1129	2.36153
		2.72033	0.269567	2.41479	2.67396	2.90628		2.72033	-0.0557556	0.0414469	2.11428	2.36343
		2.72367	0.269391	2.4163	2.67657	2.90883		2.72367	-0.0559341	0.0411658	2.11579	2.36553
		2.727	0.268908	2.41821	2.67807	2.91118		2.727	-0.0558054	0.0409398	2.11745	2.36692
		2.73033	0.268137	2.41997	2.68011	2.91345		2.73033	-0.0557127	0.040559	2.11863	2.36853
		2.73367	0.26783	2.4217	2.68246	2.91537		2.73367	-0.0559303	0.040301	2.11974	2.37049
		2.737	0.267294	2.42306	2.68439	2.91728		2.737	-0.0560976	0.0403807	2.12173	2.37221
		2.74033	0.266792	2.42479	2.68623	2.91935		2.74033	-0.0562158	0.0400894	2.12355	2.37393
		2.74367	0.266629	2.42604	2.6883	2.92177		2.74367	-0.0566712	0.0401014	2.12531	2.37597
		2.747	0.265929	2.42795	2.69041	2.92376		2.747	-0.0565766	0.040247	2.12636	2.37728
		2.75033	0.266006	2.42978	2.69198	2.92541		2.75033	-0.056623	0.0404673	2.12759	2.37879
		2.75367	0.265602	2.43165	2.69415	2.92689		2.75367	-0.0567314	0.0401195	2.12856	2.38007
		2.757	0.265463	2.43344	2.69682	2.92902		2.757	-0.056774	0.0396217	2.13009	2.38225
		2.76033	0.264974	2.43547	2.69889	2.93123		2.76033	-0.0565737	0.0393366	2.13143	2.38403
		2.76367	0.264556	2.43767	2.70084	2.93298		2.76367	-0.0565763	0.0389733	2.13263	2.38572
		2.767	0.26422	2.43975	2.7025	2.93506		2.767	-0.0564583	0.0390185	2.13354	2.38734
		2.77033	0.26367	2.441	2.70462	2.93664		2.77033	-0.0559971	0.0387923	2.13456	2.38868
		2.77367	0.263596	2.4425	2.70634	2.93864		2.77367	-0.0559837	0.0384327	2.13606	2.39007
		2.777	0.263285	2.44395	2.70831	2.94068		2.777	-0.0561154	0.0381432	2.13722	2.39194
		2.78033	0.263301	2.44535	2.71028	2.94286		2.78033	-0.0562903	0.0378394	2.13808	2.39382
		2.78367	0.263127	2.44643	2.71251	2.94512		2.78367	-0.0566625	0.0372183	2.1393	2.39545
		2.787	0.263006	2.44779	2.71474	2.94763		2.787	-0.0570222	0.0370176	2.14053	2.39706
		2.79033	0.262692	2.44999	2.71643	2.95036		2.79033	-0.0568719	0.0367913	2.1422	2.3984
		2.79367	0.262316	2.452	2.71756	2.95258		2.79367	-0.0568851	0.0364189	2.14364	2.39999
		2.797	0.262043	2.45336	2.71925	2.95453		2.797	-0.0568072	0.0361708	2.14508	2.40217
		2.80033	0.262174	2.45483	2.72095	2.95721		2.80033	-0.0572261	0.0361124	2.14661	2.40394
		2.80367	0.261829	2.45652	2.722	2.95956		2.80367	-0.0575449	0.0359842	2.14796	2.40552
		2.807	0.261786	2.45853	2.72396	2.96187		2.807	-0.0580658	0.0357621	2.14969	2.40728
		2.81033	0.261765	2.45977	2.7253	2.96396		2.81033	-0.0582847	0.0356838	2.15158	2.40902
		2.81367	0.261404	2.4618	2.727	2.96565		2.81367	-0.0583379	0.035772	2.1532	2.41077
		2.817	0.261341	2.46304	2.72893	2.96737		2.817	-0.0587784	0.0356494	2.1545	2.41255
		2.82033	0.260951	2.46459	2.73119	2.96944		2.82033	-0.0592979	0.0353196	2.15611	2.41407
		2.82367	0.260786	2.46652	2.73302	2.97163		2.82367	-0.0597363	0.0352919	2.15733	2.41598
		2.827	0.260578	2.46847	2.73492	2.97365		2.827	-0.0601568	0.0353116	2.15837	2.41722
		2.83033	0.260333	2.47028	2.73669	2.97564		2.83033	-0.0603972	0.0350219	2.15966	2.41857
		2.83367	0.25995	2.47192	2.7385	2.97722		2.83367	-0.0603991	0.0348285	2.16081	2.41951
		2.837	0.259501	2.47329	2.74047	2.97866		2.837	-0.0607977	0.0343499	2.1621	2.4209
		2.84033	0.259131	2.47516	2.74219	2.98077		2.84033	-0.0614449	0.0339432	2.16345	2.42238
		2.84367	0.258406	2.47659	2.74442	2.98233		2.84367	-0.0616532	0.0338436	2.1649	2.42417
		2.847	0.25815	2.47817	2.74677	2.98436		2.847	-0.061618	0.0335179	2.16639	2.42558
		2.85033	0.257518	2.47937	2.74809	2.98654		2.85033	-0.0615839	0.0329823	2.1679	2.42706
		2.85367	0.257266	2.48098	2.74965	2.98895		2.85367	-0.0615104	0.0328445	2.16944	2.42877
		2.857	0.256874	2.48262	2.75182	2.99096		2.857	-0.0609868	0.0327259	2.17085	2.43018
		2.86033	0.256225	2.48388	2.75332	2.99308		2.86033	-0.0608095	0.0327724	2.17211	2.43199
		2.86367	0.255842	2.48494	2.75512	2.99532		2.86367	-0.0602481	0.0329033	2.17353	2.43391
		2.867	0.255904	2.48616	2.75732	2.99779		2.867	-0.0603868	0.032776	2.17496	2.43548
		2.87033	0.255418	2.48789	2.75874	2.99964		2.87033	-0.060243	0.0326073	2.1763	2.43721
		2.87367	0.255166	2.48927	2.76049	3.00174		2.87367	-0.0604183	0.0329779	2.17808	2.43898
		2.877	0.255202	2.49031	2.76243	3.00389		2.877	-0.0604691	0.0328307	2.17977	2.4406
		2.88033	0.254819	2.49163	2.76447	3.00638		2.88033	-0.060508	0.0332713	2.18098	2.44255
		2.88367	0.254964	2.49289	2.76626	3.00846		2.88367	-0.061097	0.0329457	2.1819	2.44379
		2.887	0.25525	2.49486	2.7679	3.01097		2.887	-0.0613286	0.0330714	2.18311	2.44496
		2.89033	0.255302	2.49655	2.76954	3.01296		2.89033	-0.06162	0.0328816	2.18355	2.44621
		2.89367	0.255517	2.49792	2.77168	3.01509		2.89367	-0.061905	0.0327037	2.18414	2.44746
		2.897	0.255358	2.4997	2.77365	3.01683		2.897	-0.0622373	0.0322507	2.1851	2.44887
		2.90033	0.255076	2.50214	2.77566	3.01802		2.90033	-0.0625747	0.0320005	2.18599	2.45067
		2.90367	0.254622	2.50426	2.77762	3.01984		2.90367	-0.0625493	0.0317553	2.18682	2.45227
		2.907	0.254424	2.50611	2.7795	3.02169		2.907	-0.0624096	0.031547	2.18789	2.45376
		2.91033	0.253959	2.50765	2.78148	3.02352		2.91033	-0.0622492	0.0314605	2.18891	2.45554
		2.91367	0.25406	2.50946	2.78302	3.02548		2.91367	-0.0619914	0.0315471	2.19045	2.45727
		2.917	0.253659	2.5107	2.78399	3.02743		2.917	-0.0619431	0.0313754	2.19164	2.45924
		2.92033	0.253152	2.51159	2.78585	3.02918		2.92033	-0.0622579	0.0315715	2.19291	2.46108
		2.92367	0.252925	2.51285	2.78764	3.03098		2.92367	-0.0620406	0.0315514	2.19415	2.4629
		2.927	0.252699	2.51394	2.78948	3.03335		2.927	-0.0621094	0.0315823	2.19539	2.46487
		2.93033	0.252609	2.51516	2.79153	3.03561		2.93033	-0.0618793	0.0313736	2.19708	2.46706
		2.93367	0.252138	2.51646	2.79346	3.03744		2.93367	-0.0622269	0.0312178	2.19869	2.46857
		2.937	0.251619	2.51813	2.79512	3.03938		2.937	-0.0622494	0.0312547	2.1999	2.46998
		2.94033	0.251429	2.51928	2.79672	3.04192		2.94033	-0.062284	0.0312727	2.20158	2.4715
		2.94367	0.251141	2.52075	2.79898	3.04389		2.94367	-0.0622753	0.0308184	2.20342	2.47291
		2.947	0.250527	2.52208	2.80026	3.04554		2.947	-0.0626352	0.0307421	2.20469	2.47456
		2.95033	0.250598	2.5232	2.80198	3.04735		2.95033	-0.0634939	0.0303604	2.20625	2.47513
		2.95367	0.250455	2.52435	2.80375	3.04924		2.95367	-0.0636782	0.0302383	2.20719	2.47617
		2.957	0.249993	2.52581	2.8057	3.05132		2.957	-0.0642041	0.0293171	2.20771	2.47741
		2.96033	0.249932	2.52743	2.80783	3.05306		2.96033	-0.0646903	0.0285704	2.2086	2.47896
		2.96367	0.249674	2.52933	2.80983	3.05473		2.96367	-0.064984	0.0280107	2.20974	2.47993
		2.967	0.249259	2.53118	2.81173	3.05676		2.967	-0.0651662	0.0276567	2.21041	2.48151
		2.97033	0.248794	2.53231	2.81299	3.05866		2.97033	-0.0650454	0.0273128	2.21113	2.48267
		2.97367	0.248661	2.53369	2.81423	3.06084		2.97367	-0.0652374	0.0270696	2.21191	2.48378
		2.977	0.248232	2.53551	2.81602	3.06302		2.977	-0.0656959	0.0267834	2.21228	2.48546
		2.98033	0.248126	2.53685	2.81694	3.06485		2.98033	-0.0658958	0.0264201	2.21326	2.48673
		2.98367	0.247654	2.53793	2.81822	3.06707		2.98367	-0.0660049	0.0259986	2.21419	2.48818
		2.987	0.2473	2.53919	2.81971	3.06904		2.987	-0.0664451	0.0261687	2.21516	2.48956
		2.99033	0.24709	2.54084	2.8214	3.07158		2.99033	-0.0662319	0.0261135	2.21595	2.49119
		2.99367	0.246909	2.54237	2.82344	3.07366		2.99367	-0.0662968	0.0261392	2.2171	2.49288
		2.997	0.246309	2.54416	2.82532	3.07574		2.997	-0.0661426	0.0261034	2.21854	2.49449
		3.00033	0.246042	2.54543	2.82716	3.07761		3.00033	-0.0658294	0.0263201	2.21966	2.49601
		3.00367	0.246027	2.54674	2.82884	3.07946		3.00367	-0.0653837	0.0260152	2.22079	2.49763
		3.007	0.245658	2.54832	2.83077	3.08148		3.007	-0.0650291	0.0257683	2.22252	2.49898
		3.01033	0.245437	2.54971	2.83316	3.08284		3.01033	-0.0646545	0.0256235	2.22398	2.50027
		3.01367	0.245376	2.55154	2.83521	3.08448		3.01367	-0.0647829	0.0253095	2.22514	2.50151
		3.017	0.245176	2.55301	2.83718	3.08675		3.017	-0.0646159	0.0253835	2.22646	2.50272
		3.02033	0.245353	2.55428	2.83927	3.08864		3.02033	-0.0644058	0.025149	2.22747	2.50416
		3.02367	0.24496	2.556	2.8416	3.09059		3.02367	-0.0644349	0.0247167	2.22876	2.50589
		3.027	0.245097	2.55729	2.84398	3.0925		3.027	-0.0647186	0.0246158	2.23007	2.5074
		3.03033	0.24481	2.55804	2.84592	3.09402		3.03033	-0.0649772	0.0242095	2.23124	2.50827
		3.03367	0.244378	2.55925	2.84747	3.09606		3.03367	-0.0653347	0.024066	2.23229	2.50978
		3.037	0.243909	2.56035	2.84862	3.09783		3.037	-0.0653457	0.0239811	2.23312	2.51088
		3.04033	0.24354	2.56214	2.85013	3.10035		3.04033	-0.0656844	0.0237375	2.23398	2.51223
		3.04367	0.243124	2.5637	2.85133	3.1022		3.04367	-0.0659337	0.0236383	2.23514	2.51372
		3.047	0.242869	2.56502	2.85196	3.10422		3.047	-0.0659116	0.0236666	2.23626	2.51465
		3.05033	0.242423	2.56706	2.85328	3.1057		3.05033	-0.0662946	0.0238142	2.23756	2.51612
		3.05367	0.241809	2.56874	2.85454	3.10737		3.05367	-0.0662998	0.0239525	2.23865	2.51752
		3.057	0.24131	2.57033	2.85604	3.10926		3.057	-0.0663441	0.0238295	2.23997	2.51956
		3.06033	0.241145	2.57205	2.85701	3.11095		3.06033	-0.0665475	0.0236489	2.2419	2.52128
		3.06367	0.24118	2.57361	2.85825	3.11319		3.06367	-0.0664765	0.0233495	2.24309	2.52313
		3.067	0.241	2.57489	2.85944	3.1151		3.067	-0.0663032	0.0231864	2.24416	2.52478
		3.07033	0.24083	2.57633	2.86138	3.1165		3.07033	-0.0662042	0.0227845	2.24586	2.52628
		3.07367	0.2403	2.57798	2.86342	3.11819		3.07367	-0.0662076	0.0227215	2.24755	2.52776
		3.077	0.240206	2.57985	2.8652	3.12031		3.077	-0.0659987	0.0225555	2.24865	2.52954
		3.08033	0.239941	2.58173	2.86677	3.12256		3.08033	-0.0664847	0.0221801	2.24979	2.53082
		3.08367	0.239764	2.58316	2.86884	3.12533		3.08367	-0.0665551	0.0220343	2.25146	2.53286
		3.087	0.239924	2.5844	2.87136	3.12684		3.087	-0.0670265	0.0222219	2.2528	2.53453
		3.09033	0.239626	2.58548	2.87367	3.12862		3.09033	-0.0676426	0.0221541	2.25396	2.53579
		3.09367	0.239514	2.58674	2.87575	3.13039		3.09367	-0.0679287	0.0220514	2.25528	2.53739
		3.097	0.239249	2.58779	2.87758	3.13199		3.097	-0.0683313	0.0216654	2.25631	2.53838
		3.10033	0.239056	2.5891	2.87928	3.13374		3.10033	-0.0684891	0.0216691	2.25733	2.53988
		3.10367	0.23922	2.58999	2.88132	3.13507		3.10367	-0.06883	0.0213937	2.25786	2.54093
		3.107	0.239264	2.59173	2.8831	3.13682		3.107	-0.0690789	0.0214156	2.25887	2.54273
		3.11033	0.239075	2.59293	2.88483	3.13864		3.11033	-0.0691062	0.0212347	2.25988	2.54404
		3.11367	0.238916	2.5944	2.88654	3.14058		3.11367	-0.0690046	0.0210795	2.26041	2.5452
		3.117	0.238806	2.59571	2.88825	3.14184		3.117	-0.069047	0.0207947	2.26165	2.54649
		3.12033	0.238718	2.59685	2.88977	3.144		3.12033	-0.0689141	0.0202405	2.26293	2.54799
		3.12367	0.238371	2.59816	2.89097	3.14597		3.12367	-0.0692178	0.019896	2.26369	2.54947
		3.127	0.23857	2.59933	2.8922	3.14787		3.127	-0.0692484	0.0193727	2.26478	2.55077
		3.13033	0.238486	2.60053	2.89405	3.14986		3.13033	-0.0690756	0.0189046	2.26531	2.55264
		3.13367	0.237721	2.60165	2.89614	3.15162		3.13367	-0.0692301	0.0186709	2.26613	2.55383
		3.137	0.237362	2.60281	2.89837	3.15329		3.137	-0.069252	0.0187105	2.2674	2.55528
		3.14033	0.236982	2.60441	2.90018	3.15539		3.14033	-0.0694501	0.0185116	2.26839	2.5568
		3.14367	0.236805	2.6061	2.90191	3.15753		3.14367	-0.0697056	0.018361	2.26879	2.55829
		3.147	0.236617	2.60764	2.9037	3.15969		3.147	-0.0701287	0.0182296	2.26953	2.5591
		3.15033	0.236437	2.60928	2.90526	3.16159		3.15033	-0.0701703	0.0185721	2.2705	2.56084
		3.15367	0.236201	2.61085	2.90686	3.16287		3.15367	-0.0704175	0.0191512	2.27096	2.56209
		3.157	0.235752	2.61195	2.90801	3.16488		3.157	-0.0705829	0.0192133	2.27228	2.56224
		3.16033	0.235379	2.61392	2.90947	3.16607		3.16033	-0.0705459	0.0193529	2.27324	2.56324
		3.16367	0.235337	2.61558	2.91079	3.16756		3.16367	-0.0707445	0.0194397	2.2739	2.56394
		3.167	0.235241	2.61695	2.91205	3.16852		3.167	-0.0708282	0.0193013	2.27445	2.56515
		3.17033	0.235257	2.6186	2.91349	3.17023		3.17033	-0.0711362	0.0193036	2.27513	2.56615
		3.17367	0.234847	2.62025	2.9148	3.17245		3.17367	-0.0710302	0.019249	2.27654	2.56781
		3.177	0.234143	2.62161	2.9163	3.17426		3.177	-0.0710957	0.0190217	2.27782	2.56937
		3.18033	0.233835	2.62355	2.91747	3.17604		3.18033	-0.0706763	0.0186752	2.27899	2.57051
		3.18367	0.233495	2.62475	2.91878	3.17796		3.18367	-0.0707285	0.0181198	2.27998	2.57171
		3.187	0.232966	2.62603	2.92031	3.17993		3.187	-0.0708719	0.0171578	2.28114	2.57347
		3.19033	0.232272	2.6275	2.92178	3.18139		3.19033	-0.0710656	0.0166944	2.28162	2.57462
		3.19367	0.232118	2.6282	2.92348	3.18313		3.19367	-0.0712744	0.0161529	2.28296	2.57652
		3.197	0.231619	2.62935	2.92517	3.18536		3.197	-0.0712442	0.0154735	2.28375	2.57839
		3.20033	0.231355	2.63025	2.92717	3.1873		3.20033	-0.0714946	0.0151484	2.28479	2.57974
		3.20367	0.231537	2.63109	2.929	3.18905		3.20367	-0.0716371	0.0151284	2.28598	2.58103
		3.207	0.231492	2.63206	2.93127	3.19083		3.207	-0.0719723	0.0147312	2.28735	2.58264
		3.21033	0.231176	2.63321	2.93289	3.19239		3.21033	-0.0721604	0.0146355	2.28845	2.58384
		3.21367	0.231283	2.63462	2.93417	3.19418		3.21367	-0.0723532	0.0147238	2.28947	2.58486
		3.217	0.230935	2.63582	2.93597	3.19619		3.217	-0.0721304	0.014906	2.29101	2.58638
		3.22033	0.230693	2.63705	2.93817	3.19806		3.22033	-0.0720829	0.0147988	2.29231	2.58718
		3.22367	0.230441	2.63833	2.93965	3.19952		3.22367	-0.0723243	0.0150265	2.29387	2.58799
		3.227	0.23048	2.63993	2.94141	3.20093		3.227	-0.0722987	0.0150704	2.29487	2.5897
		3.23033	0.230236	2.64122	2.94301	3.20244		3.23033	-0.0723879	0.0148066	2.29581	2.59136
		3.23367	0.230443	2.64272	2.94471	3.20398		3.23367	-0.0723195	0.0146583	2.29665	2.59304
		3.237	0.230093	2.64422	2.94669	3.20592		3.237	-0.0720559	0.014968	2.29811	2.59452
		3.24033	0.229529	2.64534	2.94841	3.2075		3.24033	-0.0719285	0.0148233	2.29915	2.5965
		3.24367	0.229037	2.64692	2.9501	3.20901		3.24367	-0.0717928	0.0151544	2.29991	2.59854
		3.247	0.22887	2.64848	2.95126	3.21105		3.247	-0.0715863	0.0148203	2.3008	2.59951
		3.25033	0.228569	2.64931	2.95316	3.21307		3.25033	-0.0719515	0.0146262	2.30074	2.60091
		3.25367	0.228684	2.65005	2.95453	3.21453		3.25367	-0.0724874	0.0143486	2.3015	2.60258
		3.257	0.22866	2.65143	2.95582	3.21631		3.257	-0.0727301	0.0143322	2.30202	2.60358
		3.26033	0.228289	2.6523	2.95705	3.21866		3.26033	-0.0730135	0.0142946	2.30283	2.60495
		3.26367	0.228253	2.65417	2.95869	3.22103		3.26367	-0.073114	0.0140876	2.30337	2.60634
		3.267	0.228411	2.65485	2.96046	3.2232		3.267	-0.0735106	0.0139098	2.30416	2.60713
		3.27033	0.228045	2.6559	2.96185	3.22503		3.27033	-0.0735859	0.0135257	2.30556	2.60781
		3.27367	0.227782	2.65727	2.9636	3.2274		3.27367	-0.0737949	0.0131506	2.3069	2.60898
		3.277	0.227329	2.65907	2.96491	3.22982		3.277	-0.0738759	0.0129638	2.30817	2.60987
		3.28033	0.227045	2.6606	2.96648	3.23208		3.28033	-0.0740077	0.012883	2.30891	2.61099
		3.28367	0.226629	2.66215	2.9685	3.23424		3.28367	-0.0737883	0.0127709	2.31001	2.61168
		3.287	0.226233	2.66349	2.97013	3.23633		3.287	-0.0740746	0.0126513	2.31108	2.61301
		3.29033	0.226008	2.6649	2.97146	3.23766		3.29033	-0.0744022	0.0126929	2.31238	2.61438
		3.29367	0.225547	2.66655	2.97321	3.23942		3.29367	-0.0746474	0.0122951	2.3137	2.61523
		3.297	0.225337	2.66816	2.97448	3.2411		3.297	-0.0748385	0.0117217	2.31454	2.61625
		3.30033	0.225544	2.67021	2.97639	3.24338		3.30033	-0.0748344	0.0119174	2.31587	2.61735
		3.30367	0.224799	2.67188	2.97792	3.245		3.30367	-0.0748206	0.0117686	2.31717	2.61865
		3.307	0.224614	2.673	2.97906	3.2465		3.307	-0.0749974	0.0116671	2.31826	2.6201
		3.31033	0.22478	2.67419	2.98055	3.24778		3.31033	-0.0748964	0.0116218	2.31959	2.62148
		3.31367	0.224931	2.67546	2.9821	3.24935		3.31367	-0.0749229	0.0108328	2.32053	2.6226
		3.317	0.225347	2.67693	2.98413	3.25095		3.317	-0.0751558	0.010553	2.32073	2.62429
		3.32033	0.225518	2.67817	2.98554	3.25244		3.32033	-0.0753233	0.0102622	2.32212	2.62582
		3.32367	0.224935	2.68001	2.98694	3.25397		3.32367	-0.0750423	0.0099904	2.32356	2.6269
		3.327	0.224704	2.68138	2.98838	3.2555		3.327	-0.0750568	0.00974984	2.32503	2.6288
		3.33033	0.224932	2.68236	2.99049	3.25708		3.33033	-0.0748182	0.00943345	2.32585	2.63022
		3.33367	0.224994	2.68312	2.99198	3.25873		3.33367	-0.0747705	0.00898192	2.32635	2.63128
		3.337	0.224708	2.68447	2.99306	3.26046		3.337	-0.0747256	0.00877402	2.32733	2.63261
		3.34033	0.224477	2.68597	2.99443	3.26203		3.34033	-0.074682	0.00879301	2.32811	2.63386
		3.34367	0.224113	2.68718	2.99566	3.26351		3.34367	-0.0746562	0.00899145	2.32877	2.6351
		3.347	0.223842	2.68843	2.99703	3.26464		3.347	-0.0747756	0.00943958	2.32888	2.63616
		3.35033	0.223518	2.68968	2.99853	3.26648		3.35033	-0.0750521	0.00970248	2.32929	2.63689
		3.35367	0.223319	2.6906	3.00001	3.26817		3.35367	-0.0753343	0.00963286	2.33048	2.6387
		3.357	0.223038	2.69144	3.00166	3.26982		3.357	-0.0757006	0.00966941	2.33149	2.63989
		3.36033	0.222574	2.6928	3.00292	3.27193		3.36033	-0.0763133	0.00955896	2.33234	2.64098
		3.36367	0.222671	2.69382	3.00456	3.27374		3.36367	-0.0765313	0.00927352	2.33305	2.64244
		3.367	0.222158	2.69561	3.00655	3.27583		3.367	-0.0768917	0.0093906	2.33388	2.64359
		3.37033	0.221942	2.69638	3.0084	3.2772		3.37033	-0.0769256	0.00915318	2.33476	2.64499
		3.37367	0.221968	2.69749	3.01048	3.27883		3.37367	-0.0769773	0.00892699	2.33568	2.64599
		3.377	0.22195	2.69893	3.01247	3.28007		3.377	-0.0767912	0.00839269	2.33623	2.64757
		3.38033	0.2218	2.70037	3.01475	3.28168		3.38033	-0.0768133	0.00782764	2.33669	2.64879
		3.38367	0.221856	2.7015	3.01676	3.28311		3.38367	-0.0772059	0.00762861	2.33753	2.65036
		3.387	0.220934	2.7028	3.01835	3.28491		3.387	-0.077007	0.00725232	2.33885	2.65164
		3.39033	0.22066	2.70415	3.02004	3.28589		3.39033	-0.077066	0.00686457	2.33982	2.65249
		3.39367	0.220994	2.70516	3.02196	3.28748		3.39367	-0.0771199	0.00650174	2.34071	2.65395
		3.397	0.220775	2.70615	3.0235	3.28906		3.397	-0.0774329	0.00624206	2.34035	2.65492
		3.40033	0.220358	2.70801	3.02468	3.29051		3.40033	-0.0779867	0.00622238	2.34081	2.65618
		3.40367	0.21987	2.70957	3.02556	3.29179		3.40367	-0.0783178	0.00629299	2.34204	2.65736
		3.407	0.219118	2.7112	3.02643	3.29295		3.407	-0.0782905	0.00642447	2.34305	2.65855
		3.41033	0.218879	2.7123	3.02725	3.29496		3.41033	-0.0784753	0.00662104	2.34385	2.65943
		3.41367	0.218851	2.71359	3.02825	3.29696		3.41367	-0.0788399	0.00669603	2.34478	2.66041
		3.417	0.218329	2.71421	3.02947	3.29907		3.417	-0.0786755	0.00655468	2.34587	2.66167
		3.42033	0.21844	2.71488	3.03029	3.30075		3.42033	-0.0785773	0.00611011	2.3475	2.66342
		3.42367	0.218403	2.71609	3.03145	3.30285		3.42367	-0.0788019	0.0060916	2.34861	2.66446
		3.427	0.218252	2.71633	3.03216	3.30441		3.427	-0.0787312	0.00601933	2.34902	2.66538
		3.43033	0.217973	2.71721	3.03344	3.30606		3.43033	-0.0783871	0.00589156	2.34977	2.66622
		3.43367	0.217738	2.71862	3.03489	3.30813		3.43367	-0.0785018	0.0060155	2.35012	2.66706
		3.437	0.217569	2.71941	3.03689	3.31014		3.437	-0.0782981	0.00604495	2.351	2.66816
		3.44033	0.217553	2.7212	3.0382	3.31152		3.44033	-0.0782714	0.00577011	2.35186	2.66926
		3.44367	0.217243	2.72238	3.04012	3.31276		3.44367	-0.0783039	0.00556038	2.35277	2.67049
		3.447	0.216966	2.72313	3.04176	3.31479		3.447	-0.078505	0.00534907	2.35353	2.67151
		3.45033	0.216827	2.72442	3.04358	3.31623		3.45033	-0.0786731	0.00496717	2.35413	2.67285
		3.45367	0.216335	2.72603	3.04529	3.31774		3.45367	-0.0785231	0.00461924	2.35503	2.67376
		3.457	0.216509	2.72722	3.04739	3.31869		3.457	-0.0785641	0.00432032	2.35606	2.67494
		3.46033	0.216131	2.72883	3.04857	3.32015		3.46033	-0.0785942	0.00391175	2.35707	2.67632
		3.46367	0.215417	2.73029	3.04975	3.32149		3.46367	-0.0789884	0.00370648	2.35816	2.67737
		3.467	0.215033	2.73206	3.05143	3.32272		3.467	-0.0794521	0.00385294	2.35966	2.67851
		3.47033	0.214537	2.7336	3.05268	3.32399		3.47033	-0.079485	0.00389165	2.36073	2.6802
		3.47367	0.214384	2.73509	3.05376	3.32568		3.47367	-0.0793074	0.00356395	2.36159	2.68162
		3.477	0.214709	2.73623	3.05524	3.32746		3.477	-0.0793878	0.00345684	2.36264	2.68256
		3.48033	0.214508	2.73751	3.05665	3.32869		3.48033	-0.0793944	0.00342586	2.36339	2.6842
		3.48367	0.213983	2.73837	3.05795	3.32978		3.48367	-0.0792595	0.00357173	2.36408	2.68604
		3.487	0.214104	2.73999	3.0593	3.33138		3.487	-0.0792949	0.00324932	2.36519	2.68747
		3.49033	0.21377	2.74066	3.061	3.33318		3.49033	-0.0795412	0.00363806	2.36569	2.68828
		3.49367	0.213409	2.74094	3.06188	3.33498		3.49367	-0.0795886	0.00371975	2.36613	2.68933
		3.497	0.213073	2.74268	3.06295	3.33681		3.497	-0.0799955	0.003728	2.36656	2.69053
		3.50033	0.212889	2.74399	3.06483	3.33879		3.50033	-0.0804256	0.00405134	2.36702	2.69203
		3.50367	0.212395	2.74518	3.06666	3.34107		3.50367	-0.0805243	0.00365725	2.36771	2.69356
		3.507	0.21219	2.74635	3.06771	3.34239		3.507	-0.0806235	0.00336994	2.36868	2.69548
		3.51033	0.211974	2.74739	3.06959	3.34427		3.51033	-0.0809701	0.00343786	2.37003	2.69694
		3.51367	0.212132	2.74804	3.07115	3.34638		3.51367	-0.0812993	0.00337046	2.37076	2.69836
		3.517	0.21238	2.74933	3.07318	3.34756		3.517	-0.0813838	0.00317388	2.37215	2.70017
		3.52033	0.212685	2.74984	3.07501	3.34965		3.52033	-0.0815277	0.003038	2.37383	2.70126
		3.52367	0.212582	2.75059	3.07653	3.35118		3.52367	-0.0818497	0.00276226	2.37551	2.70252
		3.527	0.212495	2.75153	3.07751	3.35238		3.527	-0.0820194	0.00227638	2.37716	2.70349
		3.53033	0.212578	2.75218	3.0789	3.35379		3.53033	-0.0821886	0.00201767	2.3783	2.7043
		3.53367	0.212778	2.75334	3.08021	3.35517		3.53367	-0.0819447	0.00177605	2.37901	2.70537
		3.537	0.212487	2.75435	3.08154	3.35661		3.537	-0.0819241	0.00169823	2.37992	2.70648
		3.54033	0.212597	2.75536	3.08321	3.35823		3.54033	-0.0817737	0.00148169	2.3809	2.70754
		3.54367	0.212399	2.75648	3.0844	3.35948		3.54367	-0.0819535	0.00144413	2.38164	2.70887
		3.547	0.211735	2.75793	3.08586	3.36023		3.547	-0.0822956	0.00162866	2.38257	2.71034
		3.55033	0.211644	2.75896	3.08699	3.36205		3.55033	-0.0820156	0.00138196	2.38322	2.71144
		3.55367	0.211474	2.76051	3.08845	3.36414		3.55367	-0.0823217	0.00107894	2.38415	2.71211
		3.557	0.211003	2.76136	3.08944	3.36605		3.557	-0.0825211	0.00098881	2.38443	2.71259
		3.56033	0.210503	2.76353	3.09005	3.36794		3.56033	-0.0828449	0.00094322	2.38494	2.71331
		3.56367	0.210072	2.76516	3.0913	3.36961		3.56367	-0.082785	0.00088786	2.38503	2.71423
		3.567	0.209732	2.76667	3.09242	3.37178		3.567	-0.082783	0.00091924	2.38557	2.71499
		3.57033	0.209328	2.76797	3.09346	3.37359		3.57033	-0.0831696	0.00031301	2.38672	2.71603
		3.57367	0.209036	2.76976	3.09469	3.37475		3.57367	-0.083178	0.00047895	2.38788	2.71728
		3.577	0.209155	2.77121	3.0963	3.37685		3.577	-0.0838101	0.00050693	2.38892	2.71764
		3.58033	0.20895	2.77193	3.0982	3.3788		3.58033	-0.0842438	0.00025543	2.38942	2.71817
		3.58367	0.208755	2.77334	3.09945	3.38027		3.58367	-0.0845446	3.01e-05	2.39045	2.71932
		3.587	0.208822	2.7737	3.10108	3.38192		3.587	-0.0847987	-0.00024276	2.39123	2.71984
		3.59033	0.208157	2.77429	3.10233	3.38275		3.59033	-0.0850878	-0.00041198	2.39212	2.72081
		3.59367	0.208061	2.77549	3.10368	3.38397		3.59367	-0.0849235	-0.00055263	2.39306	2.72167
		3.597	0.207862	2.77648	3.10538	3.38513		3.597	-0.084813	-0.0007337	2.39356	2.72229
		3.60033	0.20756	2.7772	3.10702	3.38666		3.60033	-0.0845529	-0.00084877	2.39449	2.72363
		3.60367	0.207187	2.77825	3.10879	3.38815		3.60367	-0.0848655	-0.00061089	2.39514	2.72493
		3.607	0.207161	2.77913	3.11041	3.38945		3.607	-0.0846524	-0.00076366	2.3956	2.72651
		3.61033	0.20684	2.78028	3.11138	3.39075		3.61033	-0.0851028	-0.00129039	2.39567	2.72793
		3.61367	0.207067	2.78095	3.11313	3.392		3.61367	-0.085286	-0.00141421	2.39639	2.72901
		3.617	0.2071	2.78167	3.11395	3.39383		3.617	-0.0852235	-0.00178815	2.39672	2.73015
		3.62033	0.206943	2.78261	3.1151	3.39527		3.62033	-0.0857593	-0.00196216	2.39737	2.73134
		3.62367	0.20668	2.78346	3.11638	3.39684		3.62367	-0.0856115	-0.00196205	2.39807	2.73222
		3.627	0.206516	2.78458	3.11769	3.39831		3.627	-0.0856108	-0.0017721	2.399	2.7334
		3.63033	0.206609	2.78551	3.11926	3.39989		3.63033	-0.0855638	-0.00187177	2.40007	2.73463
		3.63367	0.20691	2.78667	3.11982	3.40168		3.63367	-0.0855813	-0.00216775	2.40107	2.73585
		3.637	0.206456	2.78757	3.12166	3.40288		3.637	-0.0860277	-0.00220675	2.40257	2.73765
		3.64033	0.20586	2.78912	3.12316	3.40445		3.64033	-0.0856605	-0.0023387	2.40314	2.73853
		3.64367	0.205691	2.79003	3.12426	3.40616		3.64367	-0.0857506	-0.0028458	2.40416	2.73976
		3.647	0.205685	2.79125	3.12557	3.40742		3.647	-0.0858913	-0.00318219	2.40487	2.74086
		3.65033	0.205664	2.79271	3.12698	3.40866		3.65033	-0.086076	-0.00358557	2.40542	2.74265
		3.65367	0.205416	2.79322	3.12879	3.41016		3.65367	-0.0859131	-0.00403067	2.40599	2.74372
		3.657	0.204736	2.79459	3.13024	3.41157		3.657	-0.0858999	-0.0042218	2.40679	2.7452
		3.66033	0.204741	2.79613	3.13197	3.41325		3.66033	-0.0854319	-0.00434523	2.40759	2.74591
		3.66367	0.204454	2.79752	3.13365	3.41419		3.66367	-0.0850295	-0.00459247	2.40819	2.74673
		3.667	0.204194	2.79868	3.13474	3.41596		3.667	-0.0852429	-0.00473128	2.40875	2.74803
		3.67033	0.204212	2.80011	3.13598	3.41758		3.67033	-0.084999	-0.00474675	2.40911	2.74904
		3.67367	0.203955	2.80127	3.13696	3.41893		3.67367	-0.0847904	-0.00467499	2.40983	2.75018
		3.677	0.203675	2.80218	3.13839	3.42052		3.677	-0.0849354	-0.00461551	2.41052	2.75093
		3.68033	0.204045	2.8027	3.13934	3.42179		3.68033	-0.0848544	-0.0044979	2.4112	2.75162
		3.68367	0.203664	2.80344	3.13992	3.42342		3.68367	-0.0849767	-0.004333	2.41189	2.75237
		3.687	0.203267	2.80464	3.14141	3.425		3.687	-0.0848577	-0.00467075	2.41289	2.7531
		3.69033	0.203069	2.80557	3.14307	3.42699		3.69033	-0.0847587	-0.00455285	2.41401	2.7539
		3.69367	0.20254	2.80647	3.14449	3.42826		3.69367	-0.0846112	-0.00442567	2.41498	2.75506
		3.697	0.20228	2.80785	3.14585	3.43016		3.697	-0.0848472	-0.00421311	2.41611	2.75631
		3.70033	0.202347	2.80896	3.14672	3.43186		3.70033	-0.0849943	-0.0044508	2.41712	2.75731
		3.70367	0.201552	2.8103	3.14834	3.43332		3.70367	-0.0853004	-0.00394844	2.41825	2.75906
		3.707	0.201103	2.81178	3.14906	3.43491		3.707	-0.0855816	-0.00434918	2.41926	2.7599
		3.71033	0.20105	2.81295	3.15007	3.43587		3.71033	-0.0857586	-0.00447851	2.4202	2.76129
		3.71367	0.200826	2.81443	3.15144	3.43714		3.71367	-0.0862553	-0.00420124	2.42079	2.76271
		3.717	0.200439	2.81543	3.15319	3.43842		3.717	-0.0865252	-0.00427364	2.42157	2.76443
		3.72033	0.200332	2.81647	3.15442	3.43974		3.72033	-0.0868347	-0.00425142	2.42225	2.76532
		3.72367	0.200107	2.81773	3.15551	3.44158		3.72367	-0.0869054	-0.00437927	2.42293	2.76645
		3.727	0.200169	2.81883	3.15697	3.44278		3.727	-0.0868495	-0.0045286	2.42373	2.76724
		3.73033	0.199837	2.81966	3.15782	3.44347		3.73033	-0.0875209	-0.0044707	2.42475	2.76901
		3.73367	0.199682	2.82056	3.15905	3.44501		3.73367	-0.0877352	-0.00455538	2.42535	2.77069
		3.737	0.199698	2.82133	3.16059	3.44623		3.737	-0.0873817	-0.0043629	2.42623	2.77224
		3.74033	0.199386	2.82222	3.16191	3.44724		3.74033	-0.0877286	-0.0043287	2.42671	2.77325
		3.74367	0.199302	2.82242	3.16322	3.44862		3.74367	-0.0878603	-0.00443476	2.42711	2.77388
		3.747	0.199699	2.82321	3.16431	3.45049		3.747	-0.0879987	-0.00519619	2.42695	2.77449
		3.75033	0.199347	2.82418	3.16554	3.45197		3.75033	-0.0879827	-0.00576362	2.42726	2.77575
		3.75367	0.199276	2.82583	3.16668	3.45334		3.75367	-0.0879783	-0.00634131	2.42806	2.7766
		3.757	0.199478	2.82638	3.16807	3.45528		3.757	-0.0876033	-0.00658147	2.42843	2.77751
		3.76033	0.199127	2.82757	3.16991	3.45682		3.76033	-0.0875312	-0.00687874	2.42874	2.7781
		3.76367	0.199194	2.82853	3.17135	3.45904		3.76367	-0.0876657	-0.00736624	2.42965	2.77838
		3.767	0.199236	2.82913	3.17262	3.46029		3.767	-0.0879138	-0.00798623	2.43053	2.77898
		3.77033	0.198713	2.82975	3.17408	3.46195		3.77033	-0.087814	-0.00780701	2.43155	2.78003
		3.77367	0.198424	2.83093	3.17555	3.46335		3.77367	-0.0881396	-0.00813644	2.43221	2.7804
		3.777	0.198451	2.83255	3.17686	3.46426		3.777	-0.0877433	-0.00790099	2.43296	2.78118
		3.78033	0.198278	2.83441	3.17843	3.4658		3.78033	-0.0879276	-0.00766441	2.43369	2.78241
		3.78367	0.198591	2.83556	3.17988	3.46738		3.78367	-0.0881878	-0.00800737	2.43484	2.78302
		3.787	0.198743	2.83705	3.18103	3.46838		3.787	-0.0884303	-0.00810139	2.43554	2.78377
		3.79033	0.19857	2.83858	3.18232	3.46971		3.79033	-0.0881671	-0.00862498	2.43634	2.7852
		3.79367	0.198278	2.83975	3.18386	3.47038		3.79367	-0.0884197	-0.00892062	2.43743	2.78609
		3.797	0.198082	2.84078	3.18521	3.47159		3.797	-0.0886412	-0.00867373	2.43856	2.78743
		3.80033	0.197824	2.84234	3.18676	3.4732		3.80033	-0.0884798	-0.0087075	2.43913	2.78828
		3.80367	0.197532	2.84294	3.18802	3.474		3.80367	-0.0885885	-0.00885289	2.4398	2.78934
		3.807	0.197046	2.84407	3.18935	3.47523		3.807	-0.0888699	-0.00914301	2.4403	2.79017
		3.81033	0.196601	2.84537	3.1905	3.47695		3.81033	-0.0886918	-0.00902012	2.44054	2.79158
		3.81367	0.196574	2.8467	3.19165	3.47901		3.81367	-0.0891313	-0.00929751	2.4409	2.79268
		3.817	0.196238	2.848	3.19244	3.48027		3.817	-0.0891213	-0.00920995	2.44129	2.79438
		3.82033	0.196232	2.84859	3.19342	3.482		3.82033	-0.0889999	-0.00940198	2.44198	2.79528
		3.82367	0.196103	2.84871	3.19519	3.48385		3.82367	-0.0888824	-0.00968979	2.44211	2.79646
		3.827	0.195703	2.849	3.19702	3.48578		3.827	-0.0891654	-0.0100682	2.44272	2.79759
		3.83033	0.195585	2.84901	3.19843	3.48782		3.83033	-0.0895319	-0.0102602	2.44378	2.79851
		3.83367	0.195491	2.84916	3.19969	3.48958		3.83367	-0.0896523	-0.0103289	2.44407	2.8001
		3.837	0.195283	2.84981	3.20114	3.49159		3.837	-0.0897552	-0.0100779	2.44492	2.80056
		3.84033	0.195198	2.85079	3.20234	3.49311		3.84033	-0.0897689	-0.0102449	2.44508	2.8013
		3.84367	0.195464	2.85183	3.20339	3.49453		3.84367	-0.0899132	-0.0101189	2.4457	2.80207
		3.847	0.195222	2.85316	3.2047	3.49574		3.847	-0.0901032	-0.0102361	2.44618	2.80362
		3.85033	0.195014	2.85376	3.20585	3.49658		3.85033	-0.0905467	-0.0105541	2.44706	2.80374
		3.85367	0.194784	2.85498	3.20712	3.49772		3.85367	-0.0907	-0.0108581	2.44773	2.80493
		3.857	0.194643	2.85638	3.20819	3.49932		3.857	-0.0907205	-0.0114018	2.44881	2.80587
		3.86033	0.194186	2.85716	3.20908	3.50051		3.86033	-0.0908194	-0.0114877	2.45009	2.80638
		3.86367	0.193983	2.85831	3.21018	3.50173		3.86367	-0.0906926	-0.0114256	2.45111	2.80712
		3.867	0.193847	2.85922	3.21105	3.50293		3.867	-0.0909589	-0.011596	2.45185	2.80816
		3.87033	0.193619	2.86048	3.21251	3.50396		3.87033	-0.0908411	-0.0119025	2.4525	2.80951
		3.87367	0.192999	2.8617	3.21379	3.505		3.87367	-0.0911665	-0.011585	2.45325	2.81068
		3.877	0.192583	2.86315	3.21534	3.50649		3.877	-0.0914185	-0.0114764	2.45362	2.81207
		3.88033	0.192304	2.86414	3.2161	3.50772		3.88033	-0.0919105	-0.0117732	2.45472	2.81323
		3.88367	0.192321	2.86543	3.21721	3.50899		3.88367	-0.0912878	-0.0119305	2.45514	2.8144
		3.887	0.192131	2.86622	3.21859	3.51044		3.887	-0.0913292	-0.0125906	2.45559	2.81541
		3.89033	0.19184	2.86689	3.22008	3.51187		3.89033	-0.0911883	-0.0126897	2.45628	2.81648
		3.89367	0.191846	2.86801	3.22106	3.51321		3.89367	-0.0912548	-0.0126269	2.45708	2.81711
		3.897	0.191808	2.86901	3.22235	3.51521		3.897	-0.0912571	-0.0122882	2.45784	2.81816
		3.90033	0.191994	2.87001	3.22367	3.51654		3.90033	-0.0908123	-0.012353	2.45789	2.81916
		3.90367	0.191829	2.8708	3.22477	3.51812		3.90367	-0.0911158	-0.0123645	2.45873	2.81957
		3.907	0.191825	2.87152	3.22602	3.51931		3.907	-0.0907211	-0.0124848	2.45934	2.82022
		3.91033	0.191898	2.87233	3.22743	3.52035		3.91033	-0.0907214	-0.0126236	2.46022	2.82119
		3.91367	0.191412	2.87324	3.22864	3.52149		3.91367	-0.0906201	-0.0128527	2.46047	2.82257
		3.917	0.191224	2.87352	3.2299	3.5226		3.917	-0.0912513	-0.0133824	2.46098	2.82253
		3.92033	0.191535	2.87432	3.23085	3.52443		3.92033	-0.0912485	-0.0136922	2.46212	2.8239
		3.92367	0.191348	2.87509	3.23181	3.52584		3.92367	-0.0917086	-0.0137205	2.46327	2.82443
		3.927	0.191282	2.87556	3.23276	3.52696		3.927	-0.0919374	-0.0137328	2.46406	2.82528
		3.93033	0.191484	2.87597	3.23371	3.52837		3.93033	-0.0923028	-0.0141846	2.46443	2.82628
		3.93367	0.19171	2.87658	3.23507	3.52985		3.93367	-0.0929846	-0.0143555	2.46484	2.828
		3.937	0.191515	2.87795	3.23629	3.53111		3.937	-0.0933152	-0.0142632	2.46554	2.82873
		3.94033	0.191122	2.87859	3.23747	3.53203		3.94033	-0.0940435	-0.0139315	2.46627	2.82978
		3.94367	0.190788	2.87981	3.23882	3.53359		3.94367	-0.0944301	-0.0142085	2.46687	2.83063
		3.947	0.190682	2.88062	3.23968	3.53498		3.947	-0.0946377	-0.0141549	2.46782	2.83123
		3.95033	0.190646	2.88148	3.24115	3.53662		3.95033	-0.0947536	-0.0142583	2.46818	2.83186
		3.95367	0.190621	2.88229	3.2423	3.53773		3.95367	-0.0950252	-0.0144834	2.46888	2.83264
		3.957	0.190273	2.88304	3.24348	3.53875		3.957	-0.095036	-0.0144712	2.46941	2.83347
		3.96033	0.190189	2.88438	3.24471	3.54002		3.96033	-0.0952213	-0.0144006	2.47028	2.83432
		3.96367	0.189941	2.8857	3.24677	3.54142		3.96367	-0.0953324	-0.0143693	2.4709	2.83569
		3.967	0.18974	2.88716	3.24833	3.54285		3.967	-0.094896	-0.0148187	2.47106	2.83646
		3.97033	0.189336	2.88828	3.24935	3.54427		3.97033	-0.0946101	-0.0149871	2.47182	2.83717
		3.97367	0.189351	2.88922	3.25067	3.545		3.97367	-0.0939672	-0.0153184	2.47286	2.8379
		3.977	0.189013	2.88981	3.25219	3.54625		3.977	-0.093811	-0.0155378	2.47306	2.83901
		3.98033	0.188702	2.89064	3.25344	3.54764		3.98033	-0.0937827	-0.0159716	2.47325	2.84014
		3.98367	0.188704	2.89142	3.25507	3.54883		3.98367	-0.0940882	-0.0164445	2.47368	2.84101
		3.987	0.188642	2.89257	3.2562	3.55071		3.987	-0.0939277	-0.0166798	2.47472	2.84225
		3.99033	0.188104	2.89379	3.2574	3.55226		3.99033	-0.0942235	-0.016601	2.47517	2.84302
		3.99367	0.187973	2.89507	3.25891	3.55355		3.99367	-0.0942221	-0.0168127	2.47564	2.84436
		3.997	0.187785	2.8963	3.25993	3.55481		3.997	-0.0943696	-0.0169117	2.4759	2.84507
		4.00033	0.187752	2.8975	3.26126	3.55626		4.00033	-0.0948681	-0.0168325	2.47626	2.84616
		4.00367	0.187451	2.8987	3.26195	3.55804		4.00367	-0.0951161	-0.0165405	2.47748	2.84669
		4.007	0.187035	2.89948	3.26301	3.55966		4.007	-0.0951158	-0.0167633	2.47798	2.84751
		4.01033	0.186946	2.89981	3.26413	3.56173		4.01033	-0.0954109	-0.0168583	2.47852	2.84805
		4.01367	0.187195	2.90025	3.26537	3.56394		4.01367	-0.0959308	-0.0167122	2.47916	2.84884
		4.017	0.187249	2.90101	3.26641	3.5654		4.017	-0.0962361	-0.0171135	2.4793	2.85018
		4.02033	0.187079	2.90179	3.26737	3.56676		4.02033	-0.0963215	-0.0172691	2.48002	2.85104
		4.02367	0.186805	2.90277	3.26844	3.568		4.02367	-0.096819	-0.0178146	2.48067	2.85215
		4.027	0.186575	2.9037	3.26967	3.56923		4.027	-0.0966996	-0.0179136	2.48189	2.85319
		4.03033	0.18641	2.90497	3.2709	3.57042		4.03033	-0.0967828	-0.0180187	2.4825	2.85436
		4.03367	0.186155	2.90574	3.27156	3.57154		4.03367	-0.0965173	-0.0180625	2.48293	2.85546
		4.037	0.186088	2.90638	3.2722	3.57241		4.037	-0.0960492	-0.0183599	2.48332	2.85635
		4.04033	0.185884	2.90691	3.27362	3.5732		4.04033	-0.0962627	-0.0186741	2.48434	2.8573
		4.04367	0.185632	2.90772	3.27496	3.57404		4.04367	-0.0959683	-0.0184087	2.48445	2.85833
		4.047	0.185161	2.90854	3.27608	3.57519		4.047	-0.0960111	-0.0186641	2.48528	2.85937
		4.05033	0.184776	2.90946	3.27739	3.57645		4.05033	-0.0957289	-0.0183296	2.48606	2.8603
		4.05367	0.184553	2.9109	3.2785	3.57777		4.05367	-0.0957876	-0.0181039	2.48729	2.86134
		4.057	0.184036	2.91232	3.27993	3.57867		4.057	-0.0955045	-0.0176786	2.48798	2.86198
		4.06033	0.183454	2.91384	3.28141	3.57946		4.06033	-0.0951933	-0.0178141	2.4883	2.86253
		4.06367	0.183121	2.91489	3.28209	3.58106		4.06367	-0.0952714	-0.0177153	2.4888	2.86301
		4.067	0.182896	2.91587	3.28322	3.58272		4.067	-0.0952195	-0.0179903	2.48939	2.8641
		4.07033	0.182462	2.91721	3.28446	3.58464		4.07033	-0.0953273	-0.0181255	2.49064	2.86466
		4.07367	0.182536	2.91825	3.28532	3.58629		4.07367	-0.0955121	-0.0183108	2.49116	2.86518
		4.077	0.18269	2.91887	3.28664	3.58807		4.077	-0.0958835	-0.0185108	2.49179	2.8662
		4.08033	0.182842	2.91985	3.28767	3.58945		4.08033	-0.0960798	-0.0187217	2.49218	2.86742
		4.08367	0.182954	2.92061	3.28846	3.59049		4.08367	-0.0961298	-0.0191455	2.49256	2.86881
		4.087	0.182798	2.92121	3.28938	3.59213		4.087	-0.0964401	-0.0194468	2.49317	2.87023
		4.09033	0.183496	2.92233	3.28986	3.59315		4.09033	-0.096585	-0.0196685	2.49383	2.87109
		4.09367	0.183316	2.92267	3.29128	3.5947		4.09367	-0.096212	-0.0197729	2.49457	2.87197
		4.097	0.183523	2.92348	3.29216	3.59646		4.097	-0.0967999	-0.0198849	2.49538	2.87314
		4.10033	0.183523	2.92397	3.29325	3.59724		4.10033	-0.0969719	-0.0202473	2.49539	2.87375
		4.10367	0.183459	2.92441	3.29407	3.5986		4.10367	-0.0969912	-0.0207437	2.49594	2.87457
		4.107	0.183209	2.92523	3.29578	3.59946		4.107	-0.0975065	-0.0206774	2.49704	2.87562
		4.11033	0.183227	2.92573	3.2969	3.60046		4.11033	-0.0980271	-0.0207972	2.49723	2.8764
		4.11367	0.182922	2.92614	3.29762	3.60175		4.11367	-0.0982319	-0.0207064	2.49792	2.8772
		4.117	0.182792	2.92696	3.29876	3.60295		4.117	-0.0979897	-0.0207374	2.49849	2.87822
		4.12033	0.182894	2.92809	3.30005	3.60412		4.12033	-0.0983426	-0.0204832	2.49942	2.87906
		4.12367	0.182769	2.92876	3.30149	3.60517		4.12367	-0.0981518	-0.0205005	2.49987	2.87928
		4.127	0.182381	2.93007	3.3025	3.6065		4.127	-0.0985218	-0.0206673	2.50047	2.88002
		4.13033	0.182076	2.93085	3.30375	3.6082		4.13033	-0.0988236	-0.0204997	2.50142	2.88102
		4.13367	0.181663	2.93194	3.30516	3.60963		4.13367	-0.0991007	-0.0206879	2.50231	2.88206
		4.137	0.181378	2.93276	3.30627	3.61096		4.137	-0.0997515	-0.0206534	2.50357	2.8832
		4.14033	0.18123	2.93317	3.30685	3.61244		4.14033	-0.100202	-0.0207627	2.50417	2.88395
		4.14367	0.180959	2.93421	3.30773	3.61357		4.14367	-0.100123	-0.021133	2.50468	2.88508
		4.147	0.181072	2.93535	3.30848	3.61456		4.147	-0.100271	-0.0210874	2.50506	2.88588
		4.15033	0.181062	2.9361	3.30941	3.61583		4.15033	-0.100586	-0.0211855	2.50528	2.88687
		4.15367	0.180911	2.9374	3.31037	3.61739		4.15367	-0.10052	-0.0211314	2.50551	2.88802
		4.157	0.181139	2.93824	3.31134	3.61855		4.157	-0.100246	-0.0209114	2.50632	2.88789
		4.16033	0.181038	2.93898	3.31281	3.62039		4.16033	-0.100076	-0.0211642	2.50673	2.8889
		4.16367	0.180932	2.9401	3.31409	3.62137		4.16367	-0.100424	-0.0210963	2.50648	2.88972
		4.167	0.181133	2.94056	3.3156	3.62204		4.167	-0.100619	-0.021465	2.50645	2.89011
		4.17033	0.180988	2.94121	3.31691	3.62335		4.17033	-0.100721	-0.0213708	2.50694	2.89089
		4.17367	0.180667	2.94212	3.31854	3.62458		4.17367	-0.10088	-0.0215373	2.50729	2.8913
		4.177	0.18043	2.94303	3.31952	3.62561		4.177	-0.101117	-0.0215297	2.50729	2.89213
		4.18033	0.180335	2.94427	3.32052	3.62665		4.18033	-0.10062	-0.0210453	2.50752	2.89317
		4.18367	0.180371	2.94537	3.32185	3.6279		4.18367	-0.100419	-0.0213292	2.50806	2.89391
		4.187	0.180351	2.94638	3.32288	3.62953		4.187	-0.100534	-0.0211515	2.5095	2.89474
		4.19033	0.180074	2.94704	3.32431	3.63088		4.19033	-0.100065	-0.0214282	2.51049	2.89585
		4.19367	0.179607	2.94846	3.32501	3.63211		4.19367	-0.100101	-0.0213277	2.51159	2.8973
		4.197	0.178689	2.94893	3.32636	3.63317		4.197	-0.0996272	-0.0214865	2.51205	2.89847
		4.20033	0.178355	2.94988	3.32717	3.63445		4.20033	-0.0997928	-0.0216515	2.51286	2.89898
		4.20367	0.177961	2.95052	3.3284	3.63549		4.20367	-0.100016	-0.021976	2.51334	2.89961
		4.207	0.177638	2.95122	3.32969	3.63666		4.207	-0.10027	-0.0224209	2.51345	2.90031
		4.21033	0.177312	2.95278	3.33069	3.63745		4.21033	-0.100354	-0.0230158	2.51427	2.90123
		4.21367	0.177192	2.95373	3.33182	3.63849		4.21367	-0.100338	-0.0231077	2.5144	2.90193
		4.217	0.176874	2.95454	3.33308	3.63959		4.217	-0.100364	-0.0233406	2.51462	2.90304
		4.22033	0.176627	2.95533	3.33462	3.64056		4.22033	-0.100197	-0.0234991	2.51526	2.90429
		4.22367	0.176428	2.95593	3.33607	3.64147		4.22367	-0.100409	-0.0234378	2.51581	2.9047
		4.227	0.176236	2.95632	3.33711	3.64286		4.227	-0.100668	-0.0235253	2.51579	2.90585
		4.23033	0.175829	2.95699	3.33819	3.64384		4.23033	-0.100868	-0.0232786	2.51621	2.90606
		4.23367	0.175934	2.95741	3.33964	3.64519		4.23367	-0.101216	-0.0233874	2.51724	2.90633
		4.237	0.175276	2.95848	3.34058	3.64662		4.237	-0.101467	-0.0235382	2.51804	2.90706
		4.24033	0.174951	2.95936	3.34145	3.64793		4.24033	-0.101929	-0.023623	2.51828	2.90794
		4.24367	0.174883	2.96075	3.34225	3.64918		4.24367	-0.102167	-0.0235881	2.51855	2.90915
		4.247	0.175241	2.96201	3.34293	3.65081		4.247	-0.102355	-0.0237401	2.51895	2.91021
		4.25033	0.175096	2.96301	3.34299	3.65248		4.25033	-0.102475	-0.0243352	2.51969	2.91064
		4.25367	0.174992	2.96397	3.34378	3.65442		4.25367	-0.102429	-0.0243413	2.52105	2.91155
		4.257	0.175365	2.96423	3.34469	3.65559		4.257	-0.102107	-0.0243	2.52192	2.91249
		4.26033	0.175325	2.96517	3.34542	3.65648		4.26033	-0.10226	-0.0243748	2.52277	2.91327
		4.26367	0.175115	2.96561	3.34673	3.65753		4.26367	-0.102074	-0.0250829	2.52292	2.91424
		4.267	0.175212	2.96716	3.3476	3.65897		4.267	-0.102517	-0.0253326	2.52391	2.91459
		4.27033	0.175119	2.96775	3.34918	3.65998		4.27033	-0.102695	-0.0260126	2.52403	2.91592
		4.27367	0.17505	2.96827	3.35022	3.66097		4.27367	-0.10251	-0.0265536	2.5247	2.91681
		4.277	0.174787	2.96926	3.35094	3.66258		4.277	-0.102405	-0.0269233	2.52526	2.91739
		4.28033	0.174627	2.96966	3.35225	3.66402		4.28033	-0.102042	-0.0271181	2.52498	2.91822
		4.28367	0.174635	2.97044	3.354	3.66433		4.28367	-0.102039	-0.0274168	2.5254	2.91953
		4.287	0.174023	2.9708	3.35561	3.66541		4.287	-0.102081	-0.0276444	2.52604	2.92071
		4.29033	0.173496	2.97117	3.35627	3.66634		4.29033	-0.102376	-0.0278575	2.52656	2.92133
		4.29367	0.17319	2.97165	3.35698	3.66776		4.29367	-0.102002	-0.0277682	2.52708	2.92205
		4.297	0.172783	2.97284	3.3581	3.66836		4.297	-0.101801	-0.0279768	2.52775	2.92244
		4.30033	0.172484	2.97361	3.35918	3.66889		4.30033	-0.101609	-0.0280503	2.52868	2.92343
		4.30367	0.172141	2.97483	3.36019	3.66987		4.30367	-0.10191	-0.0282567	2.52905	2.92464
		4.307	0.172086	2.97551	3.36137	3.67156		4.307	-0.102021	-0.0282006	2.52888	2.92531
		4.31033	0.172272	2.97682	3.36176	3.67287		4.31033	-0.102224	-0.028396	2.52949	2.92623
		4.31367	0.172177	2.97786	3.36261	3.67455		4.31367	-0.102647	-0.0282846	2.52987	2.92701
		4.317	0.172161	2.97835	3.36353	3.67626		4.317	-0.103103	-0.0281744	2.53063	2.92733
		4.32033	0.17237	2.9791	3.36477	3.67789		4.32033	-0.103331	-0.0278477	2.5311	2.9282
		4.32367	0.17243	2.97965	3.3659	3.67896		4.32367	-0.103784	-0.0277185	2.53173	2.92921
		4.327	0.171917	2.98082	3.36683	3.68009		4.327	-0.104082	-0.0277105	2.532	2.93031
		4.33033	0.171837	2.98136	3.3677	3.68146		4.33033	-0.104256	-0.0278198	2.53227	2.93135
		4.33367	0.171657	2.98257	3.36842	3.68309		4.33367	-0.104556	-0.0278235	2.53302	2.9311
		4.337	0.171421	2.98258	3.36918	3.68416		4.337	-0.10435	-0.0278197	2.53301	2.93157
		4.34033	0.171211	2.98304	3.36995	3.68568		4.34033	-0.104656	-0.0277809	2.53381	2.93155
		4.34367	0.170957	2.98386	3.37152	3.68701		4.34367	-0.104889	-0.0278262	2.53379	2.93186
		4.347	0.170919	2.98439	3.3728	3.68786		4.347	-0.104942	-0.0279961	2.53402	2.93243
		4.35033	0.170823	2.98546	3.37423	3.68819		4.35033	-0.105383	-0.0282705	2.53474	2.93294
		4.35367	0.170921	2.98676	3.37541	3.68958		4.35367	-0.105386	-0.0287596	2.53556	2.93351
		4.357	0.170804	2.98766	3.37623	3.68992		4.357	-0.105332	-0.0292676	2.53636	2.93431
		4.36033	0.170569	2.98907	3.37759	3.6906		4.36033	-0.104764	-0.0295276	2.53707	2.9353
		4.36367	0.170362	2.99055	3.3786	3.69106		4.36367	-0.104852	-0.0299248	2.5379	2.93633
		4.367	0.170316	2.99172	3.37971	3.6917		4.367	-0.10477	-0.0301432	2.53899	2.93796
		4.37033	0.170195	2.99247	3.38119	3.69318		4.37033	-0.104879	-0.0305734	2.53902	2.93932
		4.37367	0.170578	2.99271	3.38273	3.6946		4.37367	-0.104888	-0.0306376	2.53965	2.94051
		4.377	0.170805	2.99412	3.38332	3.69548		4.377	-0.105287	-0.0308266	2.5402	2.942
		4.38033	0.170497	2.9946	3.38472	3.69681		4.38033	-0.10546	-0.0309366	2.54066	2.94329
		4.38367	0.17058	2.995	3.38516	3.69837		4.38367	-0.105845	-0.0310398	2.54101	2.94459
		4.387	0.170137	2.99558	3.38592	3.69953		4.387	-0.106185	-0.0310649	2.54099	2.94589
		4.39033	0.170175	2.996	3.38691	3.70066		4.39033	-0.106397	-0.0308138	2.54145	2.94716
		4.39367	0.169956	2.99632	3.38753	3.70211		4.39367	-0.106849	-0.0306214	2.54128	2.94768
		4.397	0.169622	2.9969	3.38822	3.70352		4.397	-0.107264	-0.0305389	2.54142	2.94804
		4.40033	0.169157	2.99754	3.38889	3.70505		4.40033	-0.107512	-0.0304962	2.54217	2.94853
		4.40367	0.168787	2.99784	3.39006	3.70597		4.40367	-0.107824	-0.0301471	2.54227	2.94935
		4.407	0.16831	2.99842	3.39088	3.70704		4.407	-0.10828	-0.0303142	2.54321	2.94931
		4.41033	0.167877	2.99872	3.39199	3.70798		4.41033	-0.107994	-0.0304118	2.54376	2.94957
		4.41367	0.16755	2.99995	3.39283	3.70913		4.41367	-0.108223	-0.0305231	2.54455	2.95
		4.417	0.167162	3.00125	3.39394	3.70989		4.417	-0.108367	-0.0310259	2.54521	2.94998
		4.42033	0.167302	3.00223	3.39498	3.71068		4.42033	-0.108221	-0.0313104	2.54596	2.9505
		4.42367	0.166847	3.00302	3.39559	3.71097		4.42367	-0.108193	-0.0314896	2.54668	2.95114
		4.427	0.166325	3.00393	3.39677	3.71216		4.427	-0.108281	-0.0318162	2.5472	2.95214
		4.43033	0.166288	3.00451	3.3975	3.71357		4.43033	-0.108203	-0.0319389	2.54786	2.95317
		4.43367	0.16653	3.00496	3.39844	3.71473		4.43367	-0.107989	-0.0324908	2.54836	2.95447
		4.437	0.166914	3.00501	3.39928	3.71596		4.437	-0.107881	-0.0328591	2.54844	2.9554
		4.44033	0.167178	3.00562	3.40075	3.71719		4.44033	-0.108153	-0.0330154	2.54928	2.95638
		4.44367	0.167207	3.00651	3.40079	3.71796		4.44367	-0.108299	-0.0334598	2.54923	2.95688
		4.447	0.167345	3.00704	3.40194	3.71866		4.447	-0.108227	-0.0334385	2.54959	2.95763
		4.45033	0.167621	3.00753	3.40258	3.72015		4.45033	-0.108513	-0.0332908	2.54953	2.9583
		4.45367	0.167779	3.00807	3.404	3.72101		4.45367	-0.108685	-0.0333252	2.55006	2.95895
		4.457	0.168206	3.00893	3.40529	3.722		4.457	-0.108916	-0.0332642	2.55037	2.95924
		4.46033	0.168094	3.01011	3.40686	3.72311		4.46033	-0.109417	-0.0333103	2.5507	2.95959
		4.46367	0.167846	3.01116	3.40721	3.72419		4.46367	-0.109796	-0.0331974	2.55114	2.96058
		4.467	0.167907	3.01141	3.40789	3.72527		4.467	-0.109927	-0.0331804	2.55228	2.96137
		4.47033	0.167808	3.01215	3.40912	3.72593		4.47033	-0.110319	-0.0334364	2.55243	2.96179
		4.47367	0.167151	3.01294	3.40973	3.72707		4.47367	-0.110132	-0.0333574	2.55351	2.96205
		4.477	0.166716	3.01338	3.41074	3.72853		4.477	-0.110359	-0.0331647	2.55387	2.96271
		4.48033	0.166278	3.0147	3.41187	3.72973		4.48033	-0.110831	-0.0328673	2.55389	2.96343
		4.48367	0.165976	3.01464	3.41271	3.73089		4.48367	-0.110829	-0.0330994	2.55415	2.96337
		4.487	0.16602	3.01516	3.41328	3.73212		4.487	-0.110719	-0.033317	2.55461	2.96385
		4.49033	0.165747	3.01595	3.41387	3.73353		4.49033	-0.110967	-0.0333167	2.55525	2.96473
		4.49367	0.16524	3.01646	3.41526	3.73522		4.49367	-0.110839	-0.0335561	2.55596	2.96591
		4.497	0.16525	3.01687	3.41625	3.73661		4.497	-0.110573	-0.0339898	2.55659	2.96722
		4.50033	0.165239	3.01809	3.41754	3.73824		4.50033	-0.110641	-0.0342731	2.55686	2.96808
		4.50367	0.164908	3.019	3.41838	3.73947		4.50367	-0.110643	-0.0342969	2.55703	2.9691
		4.507	0.164618	3.0203	3.41987	3.74083		4.507	-0.110206	-0.0342485	2.55744	2.97001
		4.51033	0.164286	3.02156	3.42065	3.74141		4.51033	-0.109849	-0.0340308	2.55726	2.97036
		4.51367	0.164255	3.02291	3.42228	3.74291		4.51367	-0.109676	-0.0340736	2.5579	2.97139
		4.517	0.164241	3.02374	3.42355	3.74453		4.517	-0.109593	-0.0342708	2.55859	2.97214
		4.52033	0.16445	3.02515	3.42507	3.74547		4.52033	-0.109462	-0.034546	2.55964	2.97291
		4.52367	0.164321	3.02605	3.42616	3.74636		4.52367	-0.109312	-0.0345696	2.56009	2.97342
		4.527	0.163918	3.02738	3.42709	3.74756		4.527	-0.109684	-0.0343686	2.5605	2.97434
		4.53033	0.163407	3.02821	3.42705	3.74866		4.53033	-0.109874	-0.0345171	2.56081	2.97537
		4.53367	0.163169	3.02871	3.4282	3.74959		4.53367	-0.109909	-0.0350192	2.56098	2.97651
		4.537	0.162989	3.02955	3.4293	3.75049		4.537	-0.110402	-0.0356693	2.56074	2.97751
		4.54033	0.162677	3.02975	3.42977	3.75173		4.54033	-0.110379	-0.0354069	2.56092	2.97828
		4.54367	0.162834	3.02988	3.43045	3.75321		4.54367	-0.110788	-0.0360175	2.56083	2.9789
		4.547	0.163055	3.03036	3.43119	3.75382		4.547	-0.110834	-0.0361429	2.56133	2.97932
		4.55033	0.163578	3.03038	3.43211	3.75453		4.55033	-0.111092	-0.0367762	2.562	2.97964
		4.55367	0.163649	3.03112	3.43247	3.75532		4.55367	-0.111566	-0.0368012	2.56271	2.98011
		4.557	0.163618	3.0318	3.43357	3.7561		4.557	-0.111982	-0.0367538	2.56326	2.98116
		4.56033	0.163441	3.03242	3.43512	3.75716		4.56033	-0.112209	-0.0371551	2.56383	2.98258
		4.56367	0.163426	3.03335	3.43601	3.75851		4.56367	-0.11254	-0.0372099	2.56434	2.98325
		4.567	0.163447	3.0344	3.43644	3.75997		4.567	-0.112626	-0.0370307	2.56486	2.98341
		4.57033	0.16341	3.03492	3.4369	3.76091		4.57033	-0.112327	-0.0366127	2.56513	2.98365
		4.57367	0.16372	3.0357	3.43832	3.7621		4.57367	-0.112373	-0.0366051	2.56595	2.98403
		4.577	0.163306	3.03638	3.43907	3.76318		4.577	-0.112834	-0.0364986	2.56684	2.98432
		4.58033	0.163262	3.03678	3.44037	3.76481		4.58033	-0.112982	-0.0366921	2.56771	2.98436
		4.58367	0.162965	3.03768	3.44158	3.76558		4.58367	-0.113064	-0.0362367	2.56827	2.98461
		4.587	0.162804	3.03844	3.44256	3.76662		4.587	-0.113039	-0.0360446	2.56856	2.98487
		4.59033	0.162303	3.03889	3.4433	3.76752		4.59033	-0.113175	-0.0360978	2.56852	2.9851
		4.59367	0.161634	3.03965	3.44449	3.76886		4.59367	-0.113518	-0.0363238	2.56912	2.98641
		4.597	0.161364	3.0401	3.44543	3.77014		4.597	-0.11342	-0.0367416	2.56943	2.98738
		4.60033	0.161164	3.0401	3.44656	3.77158		4.60033	-0.113707	-0.0372774	2.56964	2.98855
		4.60367	0.161119	3.04055	3.4473	3.77199		4.60367	-0.113786	-0.0376395	2.57027	2.98931
		4.607	0.161017	3.04094	3.44801	3.77269		4.607	-0.113696	-0.0376744	2.57053	2.99036
		4.61033	0.161303	3.04149	3.44904	3.77344		4.61033	-0.113694	-0.0382241	2.57095	2.99105
		4.61367	0.160985	3.04268	3.44967	3.77397		4.61367	-0.113636	-0.038066	2.57171	2.99203
		4.617	0.160761	3.04362	3.45091	3.775		4.617	-0.11394	-0.0381743	2.57179	2.99319
		4.62033	0.160554	3.04487	3.45176	3.77617		4.62033	-0.1141	-0.0379033	2.57199	2.99435
		4.62367	0.160539	3.04584	3.45266	3.77715		4.62367	-0.114086	-0.0383602	2.57188	2.99565
		4.627	0.160564	3.04692	3.45361	3.77827		4.627	-0.114159	-0.0384904	2.57221	2.99662
		4.63033	0.160191	3.04793	3.45365	3.77969		4.63033	-0.11402	-0.038414	2.57247	2.99695
		4.63367	0.159845	3.04833	3.45383	3.78114		4.63367	-0.113675	-0.038341	2.57285	2.99744
		4.637	0.160048	3.04915	3.45528	3.78255		4.637	-0.113769	-0.0386725	2.57315	2.99781
		4.64033	0.159824	3.05017	3.45642	3.78324		4.64033	-0.113918	-0.0388646	2.57422	2.9989
		4.64367	0.159145	3.0513	3.45694	3.784		4.64367	-0.113768	-0.0390185	2.57433	2.9995
		4.647	0.159019	3.05191	3.45761	3.7851		4.647	-0.113516	-0.0391289	2.57433	2.99992
		4.65033	0.158951	3.05295	3.458	3.78581		4.65033	-0.1137	-0.0390674	2.57487	3.00086
		4.65367	0.159083	3.05345	3.45894	3.78704		4.65367	-0.11372	-0.0391926	2.57527	3.0012
		4.657	0.158904	3.05434	3.45999	3.78826		4.657	-0.11374	-0.0393106	2.57608	3.00198
		4.66033	0.158792	3.0547	3.46122	3.78959		4.66033	-0.113682	-0.0396586	2.57708	3.00298
		4.66367	0.158803	3.05515	3.46203	3.79073		4.66367	-0.113806	-0.0397002	2.57736	3.0038
		4.667	0.158396	3.05529	3.4631	3.79149		4.667	-0.11397	-0.039782	2.57776	3.0047
		4.67033	0.15879	3.05617	3.46377	3.7921		4.67033	-0.114019	-0.0393896	2.5781	3.0054
		4.67367	0.158692	3.0569	3.465	3.79312		4.67367	-0.114008	-0.0392127	2.57826	3.00597
		4.677	0.15841	3.05761	3.46592	3.79383		4.677	-0.114227	-0.0391673	2.57854	3.00639
		4.68033	0.157974	3.05848	3.46637	3.79507		4.68033	-0.11433	-0.0387211	2.57917	3.0071
		4.68367	0.157891	3.0587	3.46748	3.79627		4.68367	-0.114391	-0.0386425	2.57903	3.00733
		4.687	0.158121	3.05933	3.46835	3.79737		4.687	-0.114826	-0.0385396	2.57942	3.00773
		4.69033	0.157882	3.05979	3.4691	3.79834		4.69033	-0.114883	-0.0387344	2.57958	3.00785
		4.69367	0.157369	3.06047	3.46955	3.79949		4.69367	-0.114918	-0.0387756	2.57984	3.00867
		4.697	0.156647	3.06087	3.47024	3.80093		4.697	-0.115294	-0.0388917	2.58037	3.00871
		4.70033	0.156314	3.06116	3.47128	3.80232		4.70033	-0.115456	-0.0390384	2.58072	3.00851
		4.70367	0.156523	3.06245	3.47287	3.80331		4.70367	-0.115519	-0.039664	2.58145	3.00889
		4.707	0.155753	3.06318	3.47332	3.80358		4.707	-0.115376	-0.0397394	2.58206	3.00967
		4.71033	0.155565	3.06421	3.47458	3.80489		4.71033	-0.115393	-0.0401168	2.58223	3.00992
		4.71367	0.155426	3.06503	3.47533	3.80556		4.71367	-0.115473	-0.0404495	2.58283	3.01049
		4.717	0.155197	3.066	3.47642	3.80661		4.717	-0.115914	-0.0410995	2.58381	3.01133
		4.72033	0.155355	3.06658	3.47758	3.80766		4.72033	-0.115833	-0.0415215	2.58433	3.01228
		4.72367	0.155368	3.06764	3.47845	3.80909		4.72367	-0.115857	-0.0419283	2.58512	3.01328
		4.727	0.155745	3.0678	3.47993	3.81029		4.727	-0.115981	-0.0422826	2.58557	3.01443
		4.73033	0.155554	3.06865	3.48077	3.81146		4.73033	-0.116145	-0.0423384	2.58575	3.01565
		4.73367	0.155659	3.06921	3.48182	3.81249		4.73367	-0.116239	-0.0423902	2.58598	3.01677
		4.737	0.15609	3.07035	3.48266	3.81358		4.737	-0.116187	-0.0424014	2.58635	3.01743
		4.74033	0.155749	3.07069	3.4843	3.81404		4.74033	-0.116111	-0.0425664	2.58641	3.01832
		4.74367	0.155943	3.07131	3.48481	3.81509		4.74367	-0.116473	-0.042462	2.58661	3.01944
		4.747	0.156271	3.07173	3.4852	3.81642		4.747	-0.11637	-0.0425343	2.58686	3.0204
		4.75033	0.1563	3.07228	3.48567	3.81718		4.75033	-0.116177	-0.0429334	2.58647	3.02092
		4.75367	0.156058	3.0728	3.4864	3.81798		4.75367	-0.116533	-0.0427629	2.58684	3.02161
		4.757	0.15598	3.0732	3.48697	3.81865		4.757	-0.116593	-0.0427792	2.58703	3.02232
		4.76033	0.155748	3.07338	3.48711	3.8201		4.76033	-0.116978	-0.0429742	2.58754	3.02316
		4.76367	0.15558	3.0737	3.48834	3.82095		4.76367	-0.117129	-0.0429881	2.58805	3.02316
		4.767	0.155703	3.07414	3.48919	3.82227		4.767	-0.117178	-0.0430582	2.58833	3.02357
		4.77033	0.156168	3.07503	3.49019	3.82331		4.77033	-0.117153	-0.0432138	2.58905	3.02459
		4.77367	0.155613	3.07563	3.49113	3.82394		4.77367	-0.117259	-0.0432805	2.58934	3.02492
		4.777	0.15535	3.07669	3.49289	3.82545		4.777	-0.117105	-0.0432283	2.59002	3.02563
		4.78033	0.154886	3.07787	3.49294	3.82645		4.78033	-0.117293	-0.0434766	2.59053	3.02686
		4.78367	0.154718	3.07844	3.49363	3.82776		4.78367	-0.117538	-0.0439384	2.59143	3.02818
		4.787	0.154695	3.07908	3.49479	3.82885		4.787	-0.117365	-0.0440571	2.5919	3.029
		4.79033	0.154477	3.07986	3.49571	3.83065		4.79033	-0.117766	-0.0442415	2.5925	3.02952
		4.79367	0.154104	3.08058	3.49687	3.83119		4.79367	-0.118148	-0.0443986	2.5931	3.03053
		4.797	0.153912	3.08168	3.49742	3.83253		4.797	-0.118174	-0.0444762	2.59356	3.03126
		4.80033	0.15377	3.0824	3.49825	3.83356		4.80033	-0.118304	-0.0445307	2.59364	3.03224
		4.80367	0.153288	3.0834	3.49992	3.8345		4.80367	-0.118329	-0.0446913	2.59393	3.03238
		4.807	0.153162	3.08426	3.5016	3.83536		4.807	-0.11837	-0.0443472	2.594	3.03331
		4.81033	0.152943	3.08539	3.50228	3.83638		4.81033	-0.118196	-0.044462	2.5942	3.03394
		4.81367	0.152467	3.08607	3.50313	3.83718		4.81367	-0.118199	-0.0446486	2.59459	3.03438
		4.817	0.15203	3.08673	3.50434	3.83784		4.817	-0.118093	-0.0445174	2.59476	3.03457
		4.82033	0.151972	3.08731	3.50543	3.83849		4.82033	-0.117988	-0.0439524	2.59545	3.0349
		4.82367	0.152289	3.08801	3.50647	3.83936		4.82367	-0.11806	-0.0439109	2.59592	3.03565
		4.827	0.15223	3.08901	3.50755	3.8404		4.827	-0.118156	-0.0439983	2.59626	3.03601
		4.83033	0.152348	3.08979	3.50811	3.84102		4.83033	-0.118328	-0.0439346	2.59697	3.03637
		4.83367	0.152916	3.09079	3.50871	3.84212		4.83367	-0.118786	-0.0438317	2.59773	3.03682
		4.837	0.153031	3.09143	3.50958	3.84313		4.837	-0.118679	-0.0438604	2.59832	3.0372
		4.84033	0.152737	3.09214	3.51037	3.84411		4.84033	-0.118987	-0.0440994	2.5988	3.03738
		4.84367	0.152785	3.09314	3.51086	3.84548		4.84367	-0.118954	-0.0441666	2.59936	3.03818
		4.847	0.152739	3.09391	3.51108	3.84651		4.847	-0.119046	-0.0445666	2.5998	3.03897
		4.85033	0.152444	3.09382	3.51135	3.84727		4.85033	-0.118945	-0.0449106	2.60019	3.03958
		4.85367	0.152229	3.0941	3.51254	3.84839		4.85367	-0.119081	-0.0456047	2.60003	3.04015
		4.857	0.152362	3.09485	3.51281	3.84971		4.857	-0.119726	-0.0458549	2.6004	3.04085
		4.86033	0.152053	3.09496	3.51378	3.85017		4.86033	-0.119818	-0.0461055	2.60094	3.04177
		4.86367	0.15197	3.0951	3.51436	3.85168		4.86367	-0.119901	-0.0465167	2.60109	3.04261
		4.867	0.151634	3.09538	3.51493	3.85304		4.867	-0.119927	-0.0469639	2.60089	3.04388
		4.87033	0.151234	3.09524	3.51678	3.85388		4.87033	-0.120023	-0.0470171	2.60138	3.04436
		4.87367	0.150679	3.09581	3.51846	3.85467		4.87367	-0.119945	-0.0468451	2.60179	3.04511
		4.877	0.150082	3.0959	3.51895	3.85572		4.877	-0.119862	-0.0471473	2.60185	3.0456
		4.88033	0.149858	3.09594	3.51996	3.85729		4.88033	-0.120008	-0.046956	2.6026	3.04662
		4.88367	0.149729	3.09667	3.52077	3.85832		4.88367	-0.119552	-0.0468924	2.6024	3.04737
		4.887	0.149707	3.09749	3.52165	3.85872		4.887	-0.119189	-0.0467531	2.60297	3.04828
		4.89033	0.149414	3.09818	3.52277	3.85953		4.89033	-0.119242	-0.0468794	2.60332	3.04938
		4.89367	0.149132	3.09888	3.52294	3.86029		4.89367	-0.119592	-0.0472664	2.60431	3.04976
		4.897	0.149228	3.09981	3.52322	3.86116		4.897	-0.120093	-0.0471916	2.60529	3.0505
		4.90033	0.149322	3.10104	3.52362	3.86165		4.90033	-0.120259	-0.0471529	2.60568	3.05081
		4.90367	0.149462	3.10191	3.52426	3.86278		4.90367	-0.120483	-0.0474261	2.60627	3.05147
		4.907	0.1497	3.10294	3.5248	3.86396		4.907	-0.120886	-0.0477123	2.60617	3.05214
		4.91033	0.149657	3.1038	3.52542	3.86467		4.91033	-0.120465	-0.0476358	2.60638	3.05287
		4.91367	0.149482	3.10423	3.5263	3.86545		4.91367	-0.120509	-0.0479836	2.60638	3.05336
		4.917	0.149343	3.10456	3.52669	3.86641		4.917	-0.120587	-0.0480844	2.60639	3.05413
		4.92033	0.149187	3.10518	3.52864	3.86703		4.92033	-0.120762	-0.0484098	2.60627	3.05461
		4.92367	0.149205	3.10618	3.52949	3.86759		4.92367	-0.12102	-0.048212	2.60646	3.05457
		4.927	0.14875	3.10597	3.53029	3.86808		4.927	-0.120798	-0.0482937	2.60678	3.05536
		4.93033	0.148785	3.10673	3.53101	3.86923		4.93033	-0.12079	-0.04842	2.6067	3.05617
		4.93367	0.148851	3.10709	3.53217	3.87004		4.93367	-0.120867	-0.0481814	2.60674	3.05686
		4.937	0.148472	3.10716	3.5339	3.87049		4.937	-0.12122	-0.0480382	2.60715	3.05715
		4.94033	0.147962	3.10795	3.535	3.87165		4.94033	-0.121391	-0.0484198	2.60734	3.05767
		4.94367	0.148152	3.10847	3.53519	3.87281		4.94367	-0.121355	-0.0487044	2.60739	3.05788
		4.947	0.147994	3.10897	3.53596	3.87437		4.947	-0.121504	-0.0488	2.60776	3.05831
		4.95033	0.147936	3.10992	3.53673	3.87484		4.95033	-0.121282	-0.049005	2.60774	3.0589
		4.95367	0.148157	3.11083	3.53773	3.87539		4.95367	-0.121092	-0.0491058	2.60869	3.05922
		4.957	0.148049	3.11149	3.53826	3.8763		4.957	-0.120928	-0.0494177	2.60931	3.05981
		4.96033	0.14807	3.11222	3.53882	3.87767		4.96033	-0.121374	-0.0494508	2.61001	3.05997
		4.96367	0.148329	3.11349	3.53929	3.87864		4.96367	-0.121524	-0.0494548	2.60999	3.06027
		4.967	0.148376	3.11407	3.53947	3.87975		4.967	-0.121695	-0.0495374	2.6106	3.06102
		4.97033	0.148354	3.11441	3.54026	3.88082		4.97033	-0.121935	-0.0498744	2.61102	3.06198
		4.97367	0.148287	3.11505	3.54125	3.88204		4.97367	-0.121672	-0.0500555	2.61087	3.06284
		4.977	0.147767	3.11535	3.54214	3.88267		4.977	-0.122022	-0.0500133	2.61156	3.06351
		4.98033	0.147511	3.11586	3.54276	3.8838		4.98033	-0.122078	-0.0501761	2.61194	3.06454
		4.98367	0.147048	3.11615	3.5437	3.8849		4.98367	-0.122173	-0.0501766	2.61244	3.06553
		4.987	0.146496	3.11643	3.54441	3.88519		4.987	-0.122255	-0.0498295	2.61285	3.06611
		4.99033	0.146212	3.11755	3.54453	3.88571		4.99033	-0.122157	-0.0496703	2.61329	3.06688
		4.99367	0.145794	3.11805	3.5453	3.88675		4.99367	-0.12179	-0.0497179	2.61391	3.0682
		4.997	0.145734	3.11893	3.54599	3.88789		4.997	-0.121809	-0.0494938	2.61426	3.06877
		5.00033	0.145329	3.1194	3.54681	3.88867		5.00033	-0.122297	-0.0492677	2.61455	3.06948
		5.00367	0.144801	3.11994	3.54706	3.88974		5.00367	-0.122235	-0.0493457	2.61513	3.07034
		5.007	0.144325	3.12039	3.5474	3.89097		5.007	-0.122492	-0.0493849	2.61552	3.07075
		5.01033	0.144357	3.121	3.54788	3.89149		5.01033	-0.12223	-0.0497484	2.61612	3.07112
		5.01367	0.144275	3.12124	3.54832	3.8927		5.01367	-0.122597	-0.0499171	2.61625	3.07194
		5.017	0.144071	3.12166	3.54916	3.89321		5.017	-0.122358	-0.0496538	2.61662	3.07267
		5.02033	0.144395	3.12252	3.55008	3.89458		5.02033	-0.122269	-0.0496699	2.61708	3.07321
		5.02367	0.14408	3.12323	3.5515	3.89572		5.02367	-0.122418	-0.0495995	2.61724	3.07365
		5.027	0.144354	3.1238	3.5525	3.89698		5.027	-0.123144	-0.0492312	2.61761	3.07417
		5.03033	0.144729	3.12419	3.55366	3.89754		5.03033	-0.123312	-0.0496573	2.61776	3.0745
		5.03367	0.144578	3.12415	3.5545	3.89873		5.03367	-0.123514	-0.0500174	2.61853	3.0757
		5.037	0.144321	3.12448	3.5554	3.89945		5.037	-0.123745	-0.0506346	2.61879	3.07674
		5.04033	0.14413	3.12508	3.55693	3.90093		5.04033	-0.124219	-0.0508814	2.61864	3.07775
		5.04367	0.143983	3.12542	3.55804	3.90204		5.04367	-0.124896	-0.05111	2.61933	3.07844
		5.047	0.144008	3.12577	3.55903	3.90314		5.047	-0.124882	-0.0516531	2.61958	3.07978
		5.05033	0.144128	3.12608	3.55973	3.90369		5.05033	-0.125534	-0.0517833	2.61991	3.07993
		5.05367	0.144293	3.12676	3.56	3.9046		5.05367	-0.125518	-0.0520786	2.62021	3.08024
		5.057	0.143944	3.12805	3.561	3.90591		5.057	-0.125472	-0.0525197	2.62047	3.08009
		5.06033	0.144234	3.12848	3.56221	3.9071		5.06033	-0.125505	-0.0526151	2.62053	3.08019
		5.06367	0.144041	3.12874	3.56282	3.9084		5.06367	-0.125676	-0.0524292	2.62099	3.08024
		5.067	0.143522	3.12888	3.56324	3.90922		5.067	-0.125593	-0.0525716	2.62117	3.08059
		5.07033	0.143145	3.12899	3.56296	3.91018		5.07033	-0.125475	-0.0529517	2.6218	3.08065
		5.07367	0.143025	3.12939	3.56338	3.91133		5.07367	-0.125896	-0.0532415	2.62215	3.08096
		5.077	0.143034	3.1302	3.56421	3.9124		5.077	-0.125256	-0.0537492	2.62238	3.08146
		5.08033	0.143056	3.13044	3.56508	3.91361		5.08033	-0.125341	-0.0535607	2.62239	3.08181
		5.08367	0.142577	3.13119	3.56613	3.91456		5.08367	-0.12536	-0.0533461	2.62279	3.08211
		5.087	0.142813	3.13242	3.56715	3.91563		5.087	-0.125454	-0.053491	2.62275	3.08291
		5.09033	0.14261	3.13339	3.56829	3.91621		5.09033	-0.125444	-0.0536207	2.62288	3.08285
		5.09367	0.142585	3.13401	3.5681	3.91678		5.09367	-0.125889	-0.0539299	2.62335	3.08384
		5.097	0.142698	3.13433	3.56866	3.9171		5.097	-0.125841	-0.0547022	2.62348	3.08452
		5.10033	0.142237	3.13467	3.56867	3.91814		5.10033	-0.125719	-0.0551693	2.62351	3.08587
		5.10367	0.141994	3.13576	3.56924	3.91829		5.10367	-0.125754	-0.0552862	2.62348	3.08684
		5.107	0.141883	3.13677	3.57019	3.91912		5.107	-0.126055	-0.0549521	2.62335	3.08758
		5.11033	0.141947	3.13837	3.57087	3.91939		5.11033	-0.126055	-0.0553559	2.62375	3.08831
		5.11367	0.141804	3.13899	3.57168	3.91981		5.11367	-0.126141	-0.0554382	2.62414	3.08896
		5.117	0.141721	3.13995	3.5721	3.92008		5.117	-0.126359	-0.0553639	2.62398	3.08932
		5.12033	0.141424	3.14132	3.57358	3.92149		5.12033	-0.12588	-0.0554751	2.62422	3.08955
		5.12367	0.14117	3.14217	3.57524	3.92271		5.12367	-0.126023	-0.0552152	2.6251	3.08963
		5.127	0.141437	3.14256	3.57656	3.92318		5.127	-0.12591	-0.054899	2.62532	3.09026
		5.13033	0.140966	3.14287	3.57767	3.92458		5.13033	-0.125986	-0.0548551	2.62614	3.09057
		5.13367	0.140597	3.14349	3.57807	3.92538		5.13367	-0.125715	-0.0547995	2.62671	3.09077
		5.137	0.140824	3.14444	3.57889	3.92648		5.137	-0.126145	-0.0548017	2.62756	3.0912
		5.14033	0.140646	3.14487	3.57969	3.92791		5.14033	-0.126165	-0.0544881	2.62806	3.09188
		5.14367	0.140584	3.14533	3.58091	3.92912		5.14367	-0.125948	-0.0540904	2.62832	3.09237
		5.147	0.140599	3.14548	3.5826	3.93051		5.147	-0.126565	-0.0539081	2.62878	3.09285
		5.15033	0.140575	3.14608	3.58334	3.93193		5.15033	-0.126663	-0.0541411	2.62892	3.09306
		5.15367	0.140801	3.14659	3.58375	3.93257		5.15367	-0.126861	-0.0542581	2.62885	3.09374
		5.157	0.141018	3.14679	3.58454	3.93339		5.157	-0.127432	-0.0548023	2.62915	3.09457
		5.16033	0.141128	3.14671	3.58455	3.93437		5.16033	-0.128017	-0.0550597	2.6297	3.09561
		5.16367	0.141438	3.14678	3.58481	3.93472		5.16367	-0.128173	-0.0552656	2.62986	3.09604
		5.167	0.141333	3.14696	3.58523	3.93587		5.167	-0.127963	-0.0554336	2.62991	3.09665
		5.17033	0.141112	3.14788	3.58559	3.9363		5.17033	-0.128201	-0.0557098	2.6303	3.09751
		5.17367	0.140797	3.14841	3.58652	3.93729		5.17367	-0.128517	-0.0560378	2.63011	3.09808
		5.177	0.140395	3.14918	3.58726	3.93801		5.177	-0.128689	-0.0568797	2.62987	3.09874
		5.18033	0.140057	3.14915	3.58763	3.93908		5.18033	-0.12866	-0.057017	2.6301	3.09957
		5.18367	0.139636	3.14953	3.58841	3.93996		5.18367	-0.128657	-0.0574094	2.62978	3.10021
		5.187	0.138948	3.15025	3.58973	3.94139		5.187	-0.128598	-0.0575366	2.62998	3.10062
		5.19033	0.13849	3.15003	3.59024	3.94206		5.19033	-0.128596	-0.0577597	2.63024	3.101
		5.19367	0.138314	3.15108	3.59065	3.94263		5.19367	-0.128753	-0.0579622	2.63021	3.10167
		5.197	0.138162	3.15143	3.59112	3.94349		5.197	-0.129109	-0.0580714	2.63066	3.10168
		5.20033	0.137777	3.15228	3.59133	3.94434		5.20033	-0.128776	-0.057991	2.63102	3.1022
		5.20367	0.137553	3.15292	3.59209	3.94502		5.20367	-0.128905	-0.0578354	2.63149	3.10234
		5.207	0.137055	3.15338	3.59247	3.94661		5.207	-0.128789	-0.0573426	2.63197	3.1024
		5.21033	0.137006	3.1543	3.59395	3.94723		5.21033	-0.12889	-0.0568731	2.63213	3.10291
		5.21367	0.137301	3.15465	3.59526	3.94814		5.21367	-0.129038	-0.0570755	2.63254	3.10358
		5.217	0.137584	3.15512	3.5957	3.9488		5.217	-0.129243	-0.0572665	2.63266	3.10391
		5.22033	0.137758	3.15555	3.59644	3.9495		5.22033	-0.129742	-0.0570313	2.63325	3.10438
		5.22367	0.13765	3.1557	3.59767	3.95024		5.22367	-0.129794	-0.0569374	2.63404	3.10511
		5.227	0.137675	3.15647	3.5986	3.95137		5.227	-0.129894	-0.0565973	2.6347	3.10512
		5.23033	0.137664	3.1566	3.59895	3.95128		5.23033	-0.129619	-0.0563253	2.63555	3.1058
		5.23367	0.137663	3.15665	3.59985	3.95171		5.23367	-0.129035	-0.0566566	2.6357	3.10624
		5.237	0.137061	3.15734	3.6007	3.95186		5.237	-0.129187	-0.0570281	2.63591	3.10689
		5.24033	0.136691	3.15781	3.60247	3.95247		5.24033	-0.129012	-0.0569234	2.63604	3.10739
		5.24367	0.136635	3.15763	3.60359	3.95307		5.24367	-0.128922	-0.0572436	2.6363	3.10826
		5.247	0.136279	3.15799	3.60433	3.9539		5.247	-0.129102	-0.0575014	2.63652	3.1089
		5.25033	0.135908	3.15844	3.60554	3.95473		5.25033	-0.129289	-0.0580486	2.63685	3.10971
		5.25367	0.135436	3.15922	3.60628	3.95512		5.25367	-0.129399	-0.0582293	2.63722	3.11076
		5.257	0.135476	3.15941	3.60672	3.95589		5.257	-0.129434	-0.0587717	2.63737	3.11112
		5.26033	0.135759	3.16058	3.60748	3.957		5.26033	-0.129529	-0.0589716	2.63726	3.11152
		5.26367	0.135879	3.16139	3.60774	3.95779		5.26367	-0.129313	-0.0588289	2.6371	3.11209
		5.267	0.13552	3.16265	3.6083	3.95947		5.267	-0.129146	-0.0586586	2.63783	3.11307
		5.27033	0.135315	3.1634	3.60928	3.96032		5.27033	-0.129491	-0.0585432	2.63842	3.11383
		5.27367	0.135203	3.16406	3.61009	3.96176		5.27367	-0.129778	-0.0585885	2.63919	3.1147
		5.277	0.135164	3.16473	3.61052	3.96265		5.277	-0.130051	-0.0587101	2.63972	3.11541
		5.28033	0.135622	3.16533	3.61075	3.96369		5.28033	-0.130448	-0.0590373	2.6402	3.11554
		5.28367	0.13554	3.16637	3.61111	3.96506		5.28367	-0.130718	-0.0592627	2.64013	3.11552
		5.287	0.135631	3.16696	3.61112	3.96628		5.287	-0.130684	-0.0591134	2.64073	3.11558
		5.29033	0.13544	3.16736	3.61149	3.96737		5.29033	-0.130508	-0.0590263	2.64073	3.116
		5.29367	0.135619	3.16802	3.61211	3.96853		5.29367	-0.130667	-0.0590143	2.6412	3.11603
		5.297	0.135404	3.16734	3.61226	3.96882		5.297	-0.130432	-0.0590001	2.64131	3.1163
		5.30033	0.135409	3.16775	3.61226	3.96934		5.30033	-0.130234	-0.059175	2.64076	3.11627
		5.30367	0.13524	3.16801	3.61297	3.97007		5.30367	-0.130538	-0.0591422	2.64119	3.11646
		5.307	0.135448	3.1681	3.6141	3.9712		5.307	-0.130434	-0.0589221	2.64142	3.11746
		5.31033	0.13538	3.16772	3.61462	3.97181		5.31033	-0.130762	-0.059463	2.64128	3.11763
		5.31367	0.135101	3.16861	3.61518	3.97252		5.31367	-0.131178	-0.0597714	2.64113	3.11847
		5.317	0.134953	3.16879	3.61592	3.973		5.317	-0.130856	-0.0596836	2.64121	3.11924
		5.32033	0.134843	3.16903	3.61659	3.97335		5.32033	-0.130872	-0.0597501	2.64108	3.11973
		5.32367	0.134802	3.16922	3.61737	3.97446		5.32367	-0.13064	-0.0597783	2.64042	3.12031
		5.327	0.134943	3.17026	3.61834	3.9756		5.327	-0.130461	-0.0597259	2.64067	3.12147
		5.33033	0.135059	3.17129	3.61917	3.97608		5.33033	-0.130784	-0.0597569	2.64123	3.12253
		5.33367	0.134892	3.17184	3.6208	3.97727		5.33367	-0.130826	-0.0598031	2.64217	3.12342
		5.337	0.135027	3.17209	3.62206	3.97789		5.337	-0.131198	-0.0601264	2.64286	3.12439
		5.34033	0.135042	3.17231	3.62282	3.9785		5.34033	-0.131235	-0.0604576	2.64332	3.12474
		5.34367	0.134967	3.17284	3.62348	3.97925		5.34367	-0.130981	-0.0604011	2.6436	3.12513
		5.347	0.135574	3.17315	3.62444	3.9799		5.347	-0.130966	-0.0602634	2.64382	3.12564
		5.35033	0.135468	3.17353	3.62485	3.98061		5.35033	-0.131092	-0.0603478	2.64396	3.12685
		5.35367	0.135622	3.17408	3.62562	3.98104		5.35367	-0.131473	-0.0600907	2.64403	3.12714
		5.357	0.135175	3.17462	3.62657	3.98151		5.357	-0.131398	-0.060028	2.64396	3.12743
		5.36033	0.135205	3.17523	3.62715	3.98237		5.36033	-0.131413	-0.0603579	2.64434	3.12825
		5.36367	0.134965	3.1758	3.62773	3.98311		5.36367	-0.131506	-0.060324	2.64418	3.1285
		5.367	0.135356	3.17692	3.62757	3.98336		5.367	-0.131616	-0.0603535	2.64408	3.1288
		5.37033	0.13553	3.1773	3.62822	3.98365		5.37033	-0.131947	-0.0604574	2.64441	3.12924
		5.37367	0.135284	3.17859	3.62887	3.98464		5.37367	-0.131973	-0.0604987	2.64468	3.13015
		5.377	0.134672	3.17959	3.62946	3.98561		5.377	-0.132288	-0.0609126	2.64496	3.13008
		5.38033	0.134461	3.18083	3.63004	3.98677		5.38033	-0.132815	-0.0607409	2.64502	3.13101
		5.38367	0.134246	3.18147	3.63069	3.98787		5.38367	-0.133119	-0.060568	2.64531	3.13077
		5.387	0.134108	3.18259	3.6312	3.989		5.387	-0.133022	-0.0609422	2.64586	3.13157
		5.39033	0.133761	3.1833	3.63185	3.99059		5.39033	-0.132737	-0.0609097	2.64697	3.13215
		5.39367	0.133807	3.18433	3.63299	3.99184		5.39367	-0.132899	-0.0611996	2.64796	3.13242
		5.397	0.13359	3.18465	3.6338	3.99281		5.397	-0.132921	-0.0616534	2.64859	3.13273
		5.40033	0.133335	3.18505	3.635	3.9944		5.40033	-0.132876	-0.0620444	2.64873	3.13319
		5.40367	0.132963	3.1852	3.63581	3.9952		5.40367	-0.133492	-0.0622325	2.64925	3.13337
		5.407	0.132501	3.1848	3.63677	3.99586		5.407	-0.133254	-0.0624577	2.64913	3.13366
		5.41033	0.132148	3.18486	3.63843	3.99667		5.41033	-0.132858	-0.0623957	2.64934	3.13395
		5.41367	0.132217	3.18495	3.63883	3.99752		5.41367	-0.132925	-0.0622663	2.64965	3.1345
		5.417	0.131322	3.18527	3.63962	3.99782		5.417	-0.132966	-0.0625069	2.64991	3.13499
		5.42033	0.130961	3.18614	3.64072	3.99809		5.42033	-0.133315	-0.0626298	2.64958	3.13524
		5.42367	0.130565	3.18616	3.64148	3.99877		5.42367	-0.133398	-0.063206	2.64978	3.13553
		5.427	0.130569	3.18613	3.64204	3.99981		5.427	-0.133681	-0.0638541	2.64967	3.13625
		5.43033	0.130428	3.18658	3.64265	4.00021		5.43033	-0.133599	-0.0640909	2.64983	3.1363
		5.43367	0.130929	3.18675	3.64296	4.00074		5.43367	-0.133558	-0.0642287	2.64994	3.13665
		5.437	0.130781	3.18737	3.64353	4.00141		5.437	-0.133436	-0.0642168	2.65046	3.13696
		5.44033	0.130595	3.18848	3.64433	4.00282		5.44033	-0.133314	-0.0641158	2.6511	3.13741
		5.44367	0.130559	3.18893	3.64474	4.00333		5.44367	-0.133766	-0.0643318	2.65151	3.1376
		5.447	0.130462	3.18967	3.64476	4.00388		5.447	-0.134333	-0.0641443	2.65181	3.13822
		5.45033	0.130454	3.19052	3.645	4.00443		5.45033	-0.133996	-0.0639121	2.6523	3.13833
		5.45367	0.130209	3.19146	3.64546	4.0053		5.45367	-0.13332	-0.0637833	2.653	3.13954
		5.457	0.130461	3.19218	3.64618	4.00648		5.457	-0.133797	-0.0632784	2.65366	3.13998
		5.46033	0.130537	3.19285	3.64736	4.0067		5.46033	-0.134364	-0.0633661	2.65372	3.14043
		5.46367	0.130446	3.19363	3.64787	4.00792		5.46367	-0.13461	-0.0635153	2.6542	3.14128
		5.467	0.130484	3.19422	3.64845	4.00873		5.467	-0.134933	-0.0632167	2.65389	3.14129
		5.47033	0.130356	3.19471	3.64893	4.00873		5.47033	-0.13513	-0.0630239	2.65461	3.14199
		5.47367	0.130075	3.19518	3.6497	4.00942		5.47367	-0.134821	-0.0630123	2.65503	3.14295
		5.477	0.130098	3.19624	3.65065	4.01024		5.477	-0.134406	-0.0627122	2.65551	3.14344
		5.48033	0.130105	3.19635	3.65121	4.01121		5.48033	-0.134591	-0.0624244	2.65597	3.14484
		5.48367	0.129617	3.19663	3.65267	4.01203		5.48367	-0.134674	-0.0626393	2.65633	3.14565
		5.487	0.129475	3.1969	3.65355	4.01258		5.487	-0.135325	-0.0628609	2.65635	3.14661
		5.49033	0.12955	3.19665	3.65409	4.01351		5.49033	-0.135362	-0.0631367	2.65669	3.14723
		5.49367	0.12932	3.19713	3.65474	4.01448		5.49367	-0.135394	-0.063418	2.65707	3.14831
		5.497	0.129024	3.19767	3.65524	4.01498		5.497	-0.135058	-0.0633352	2.65758	3.14883
		5.50033	0.128948	3.1976	3.65637	4.01582		5.50033	-0.135233	-0.0633247	2.65827	3.14921
		5.50367	0.128513	3.19819	3.65669	4.01645		5.50367	-0.135397	-0.0634117	2.65846	3.14964
		5.507	0.128489	3.19815	3.65767	4.01712		5.507	-0.13526	-0.0635307	2.65867	3.14999
		5.51033	0.128254	3.19816	3.65801	4.01777		5.51033	-0.135533	-0.0637187	2.65895	3.15013
		5.51367	0.1277	3.19911	3.65808	4.01886		5.51367	-0.135495	-0.0638916	2.65917	3.15053
		5.517	0.127663	3.19981	3.65865	4.01983		5.517	-0.135144	-0.0640302	2.65915	3.15076
		5.52033	0.127624	3.20005	3.66017	4.02126		5.52033	-0.135512	-0.0643177	2.65884	3.15112
		5.52367	0.127916	3.2007	3.6606	4.02214		5.52367	-0.136308	-0.06448	2.65888	3.15152
		5.527	0.127716	3.20094	3.66122	4.02284		5.527	-0.136282	-0.0651382	2.65861	3.15148
		5.53033	0.127742	3.20165	3.66163	4.02441		5.53033	-0.135902	-0.0652433	2.65904	3.15184
		5.53367	0.127773	3.20199	3.66205	4.02481		5.53367	-0.135789	-0.0651805	2.65916	3.15253
		5.537	0.127638	3.20232	3.66276	4.02525		5.537	-0.135572	-0.0653271	2.65956	3.15335
		5.54033	0.127633	3.20318	3.66375	4.02668		5.54033	-0.135356	-0.0655363	2.66001	3.15418
		5.54367	0.127695	3.20383	3.66484	4.0274		5.54367	-0.134906	-0.0658402	2.65987	3.15511
		5.547	0.127504	3.2039	3.66633	4.02818		5.547	-0.134948	-0.0659849	2.65998	3.15649
		5.55033	0.127647	3.2044	3.66707	4.02904		5.55033	-0.135247	-0.0662189	2.66023	3.15666
		5.55367	0.127389	3.20499	3.66762	4.0292		5.55367	-0.135742	-0.0662779	2.66041	3.15707
		5.557	0.127504	3.20613	3.66827	4.02961		5.557	-0.135962	-0.0665615	2.66086	3.15773
		5.56033	0.127178	3.20688	3.6692	4.03011		5.56033	-0.136377	-0.0669888	2.66125	3.1585
		5.56367	0.127165	3.2074	3.66981	4.0302		5.56367	-0.136591	-0.0669126	2.66125	3.15829
		5.567	0.127427	3.20782	3.67037	4.03072		5.567	-0.136879	-0.0671486	2.6612	3.15878
		5.57033	0.127562	3.20811	3.67043	4.03127		5.57033	-0.137114	-0.067252	2.66102	3.15941
		5.57367	0.127562	3.20846	3.6713	4.03197		5.57367	-0.136949	-0.0671281	2.66152	3.15928
		5.577	0.127394	3.20922	3.6713	4.03306		5.577	-0.137423	-0.0671616	2.66166	3.15944
		5.58033	0.127214	3.20993	3.67148	4.03389		5.58033	-0.137729	-0.0673108	2.66228	3.15961
		5.58367	0.12706	3.21019	3.672	4.03544		5.58367	-0.137851	-0.0675231	2.66221	3.15908
		5.587	0.126838	3.21058	3.6729	4.03689		5.587	-0.138216	-0.0675456	2.66213	3.15907
		5.59033	0.12667	3.21095	3.67291	4.03753		5.59033	-0.138488	-0.0675144	2.66255	3.15915
		5.59367	0.12662	3.21139	3.67344	4.03857		5.59367	-0.137964	-0.0675487	2.66303	3.15908
		5.597	0.126414	3.21171	3.67454	4.03977		5.597	-0.137659	-0.0672431	2.66413	3.15938
		5.60033	0.126262	3.21201	3.67517	4.04068		5.60033	-0.1377	-0.0670402	2.66475	3.16042
		5.60367	0.126017	3.2119	3.67576	4.04201		5.60367	-0.137384	-0.0669053	2.66534	3.1604
		5.607	0.125718	3.21279	3.67669	4.04296		5.607	-0.137277	-0.067216	2.66622	3.16084
		5.61033	0.125322	3.21326	3.67764	4.04374		5.61033	-0.137277	-0.0672228	2.66621	3.16175
		5.61367	0.125395	3.21355	3.6785	4.04458		5.61367	-0.137598	-0.0671222	2.66701	3.16206
		5.617	0.125716	3.21381	3.67906	4.04508		5.617	-0.137759	-0.0671374	2.66779	3.16195
		5.62033	0.12527	3.21462	3.67994	4.0454		5.62033	-0.138044	-0.0674442	2.66801	3.16244
		5.62367	0.125459	3.21527	3.68026	4.04543		5.62367	-0.138321	-0.0679208	2.6679	3.16343
		5.627	0.12547	3.21564	3.68088	4.04587		5.627	-0.138267	-0.0682038	2.66759	3.16435
		5.63033	0.125338	3.21598	3.68145	4.04579		5.63033	-0.138188	-0.0681267	2.66699	3.1648
		5.63367	0.125149	3.21618	3.68184	4.04566		5.63367	-0.138431	-0.0682466	2.66679	3.16592
		5.637	0.125118	3.21599	3.68203	4.04576		5.637	-0.139121	-0.0684058	2.66676	3.16642
		5.64033	0.125087	3.21675	3.6824	4.04633		5.64033	-0.139209	-0.0681674	2.66678	3.1667
		5.64367	0.124922	3.21706	3.68279	4.04676		5.64367	-0.139656	-0.0683729	2.66612	3.16698
		5.647	0.124905	3.21749	3.68352	4.04734		5.647	-0.139537	-0.0683029	2.66594	3.16753
		5.65033	0.124814	3.21784	3.68367	4.04806		5.65033	-0.139388	-0.0685588	2.6655	3.16744
		5.65367	0.124651	3.21842	3.68417	4.04857		5.65367	-0.139546	-0.0688307	2.66539	3.16756
		5.657	0.124683	3.21829	3.6846	4.04908		5.657	-0.139643	-0.0688958	2.66526	3.16752
		5.66033	0.124571	3.21878	3.685	4.0502		5.66033	-0.139548	-0.0691825	2.6658	3.16811
		5.66367	0.124292	3.21868	3.68585	4.05145		5.66367	-0.139998	-0.0690934	2.66631	3.16827
		5.667	0.123929	3.21939	3.68639	4.05294		5.667	-0.140027	-0.069274	2.66669	3.16857
		5.67033	0.123731	3.21983	3.68705	4.05405		5.67033	-0.139855	-0.0697076	2.66716	3.16824
		5.67367	0.123309	3.2202	3.6883	4.05497		5.67367	-0.139829	-0.0700868	2.66733	3.1686
		5.677	0.123323	3.22067	3.6892	4.05649		5.677	-0.139859	-0.0703078	2.66749	3.16958
		5.68033	0.123245	3.22078	3.68987	4.05738		5.68033	-0.139894	-0.0708358	2.66817	3.16956
		5.68367	0.123136	3.22125	3.69011	4.05875		5.68367	-0.139471	-0.0712062	2.66895	3.1702
		5.687	0.123183	3.22192	3.69108	4.05959		5.687	-0.139796	-0.0714921	2.66919	3.1715
		5.69033	0.123417	3.22245	3.69141	4.06027		5.69033	-0.139616	-0.0713656	2.66926	3.17278
		5.69367	0.123243	3.22315	3.69246	4.06116		5.69367	-0.139385	-0.0712383	2.66978	3.17405
		5.697	0.123307	3.22311	3.69323	4.06153		5.697	-0.139316	-0.0712664	2.67004	3.17491
		5.70033	0.123171	3.22374	3.69358	4.06197		5.70033	-0.139499	-0.0712381	2.66994	3.17579
		5.70367	0.123426	3.2237	3.69355	4.062		5.70367	-0.139529	-0.0712244	2.66983	3.1766
		5.707	0.123655	3.22439	3.6939	4.06224		5.707	-0.139313	-0.0712014	2.66989	3.17762
		5.71033	0.12366	3.22468	3.69445	4.06247		5.71033	-0.139444	-0.0716922	2.66983	3.17825
		5.71367	0.123752	3.2251	3.69522	4.06278		5.71367	-0.139513	-0.0714932	2.67001	3.17915
		5.717	0.123671	3.22554	3.69539	4.06307		5.717	-0.139984	-0.0718478	2.67041	3.17941
		5.72033	0.123148	3.22609	3.6955	4.06376		5.72033	-0.140119	-0.0718339	2.67074	3.17982
		5.72367	0.122931	3.22663	3.69523	4.06462		5.72367	-0.140424	-0.0718445	2.67131	3.1804
		5.727	0.122397	3.227	3.69571	4.06539		5.727	-0.141038	-0.0715777	2.67211	3.18086
		5.73033	0.122242	3.2276	3.69634	4.0665		5.73033	-0.141373	-0.0712281	2.67245	3.18079
		5.73367	0.12195	3.22831	3.69687	4.06756		5.73367	-0.141351	-0.0714431	2.67241	3.18056
		5.737	0.121793	3.22847	3.69746	4.06823		5.737	-0.141513	-0.071683	2.67289	3.18057
		5.74033	0.121522	3.22835	3.69839	4.06905		5.74033	-0.141914	-0.0715508	2.67295	3.18078
		5.74367	0.121221	3.22877	3.69895	4.07067		5.74367	-0.142	-0.0714541	2.67336	3.18129
		5.747	0.121007	3.22865	3.69967	4.07189		5.747	-0.142097	-0.071623	2.67364	3.18146
		5.75033	0.120909	3.22912	3.69986	4.07322		5.75033	-0.141712	-0.0717766	2.67403	3.18255
		5.75367	0.120994	3.22965	3.70086	4.07397		5.75367	-0.1419	-0.07148	2.6737	3.18308
		5.757	0.121039	3.22993	3.7015	4.07509		5.757	-0.141916	-0.0711104	2.67332	3.18358
		5.76033	0.120726	3.22963	3.70238	4.07565		5.76033	-0.141892	-0.0710012	2.6729	3.18396
		5.76367	0.120779	3.22955	3.70306	4.07599		5.76367	-0.141769	-0.0707465	2.67251	3.18443
		5.767	0.120516	3.22986	3.70335	4.07627		5.767	-0.14165	-0.0706611	2.67192	3.18495
		5.77033	0.120754	3.23013	3.70386	4.07652		5.77033	-0.141816	-0.0709346	2.67198	3.18562
		5.77367	0.120765	3.2305	3.70478	4.07708		5.77367	-0.14216	-0.0716234	2.67206	3.18623
		5.777	0.120386	3.23102	3.70585	4.07777		5.777	-0.142274	-0.0721136	2.67258	3.18651
		5.78033	0.119977	3.23162	3.7074	4.07794		5.78033	-0.142339	-0.072119	2.67254	3.18671
		5.78367	0.119699	3.23249	3.70761	4.07846		5.78367	-0.142382	-0.0724747	2.67309	3.18772
		5.787	0.119283	3.23345	3.70778	4.07925		5.787	-0.142309	-0.0725447	2.67413	3.18843
		5.79033	0.119135	3.2342	3.70862	4.08022		5.79033	-0.142543	-0.0729413	2.67501	3.18868
		5.79367	0.119172	3.23438	3.71023	4.08097		5.79367	-0.142459	-0.072911	2.67533	3.18889
		5.797	0.119504	3.23575	3.71086	4.08175		5.797	-0.142424	-0.0731195	2.67563	3.18919
		5.80033	0.119633	3.23649	3.71139	4.0823		5.80033	-0.142525	-0.073322	2.67595	3.18908
		5.80367	0.119781	3.23734	3.71245	4.08306		5.80367	-0.143182	-0.0736152	2.67665	3.18956
		5.807	0.119988	3.2379	3.71319	4.08393		5.807	-0.143593	-0.0737454	2.67686	3.19027
		5.81033	0.119848	3.23831	3.7134	4.08494		5.81033	-0.143426	-0.0737857	2.67722	3.19108
		5.81367	0.120054	3.23891	3.7138	4.08537		5.81367	-0.142933	-0.0740305	2.67714	3.19154
		5.817	0.120449	3.23978	3.71403	4.08603		5.817	-0.143255	-0.0742298	2.67758	3.1921
		5.82033	0.120886	3.24049	3.71501	4.08696		5.82033	-0.143409	-0.073946	2.67758	3.19193
		5.82367	0.121087	3.24087	3.71593	4.08797		5.82367	-0.143481	-0.0737298	2.67772	3.19224
		5.827	0.120968	3.24139	3.71655	4.08825		5.827	-0.143243	-0.0734197	2.67807	3.19242
		5.83033	0.121346	3.24201	3.71718	4.08864		5.83033	-0.143245	-0.0729866	2.67847	3.19305
		5.83367	0.121554	3.24248	3.71742	4.08959		5.83367	-0.143166	-0.0732541	2.67868	3.19341
		5.837	0.121522	3.24295	3.71851	4.09054		5.837	-0.143545	-0.073649	2.67886	3.19427
		5.84033	0.121655	3.24323	3.71887	4.09107		5.84033	-0.143635	-0.0738843	2.67912	3.19461
		5.84367	0.121037	3.24372	3.71947	4.09229		5.84367	-0.143649	-0.0739968	2.67971	3.19514
		5.847	0.120723	3.24381	3.7199	4.09299		5.847	-0.143507	-0.0739138	2.68016	3.1955
		5.85033	0.120266	3.24405	3.72003	4.09465		5.85033	-0.143603	-0.0741914	2.68111	3.19688
		5.85367	0.119569	3.2446	3.72081	4.09544		5.85367	-0.143211	-0.0741383	2.68174	3.19748
		5.857	0.119134	3.24489	3.72188	4.09647		5.857	-0.142856	-0.0741373	2.6822	3.19788
		5.86033	0.119145	3.24516	3.72307	4.09733		5.86033	-0.142409	-0.0741943	2.68224	3.19781
		5.86367	0.119003	3.24552	3.72325	4.09809		5.86367	-0.142577	-0.073756	2.68225	3.1983
		5.867	0.118672	3.24526	3.72362	4.09896		5.867	-0.143057	-0.0740229	2.68216	3.19852
		5.87033	0.118485	3.24573	3.72436	4.09948		5.87033	-0.143229	-0.0743604	2.68192	3.1989
		5.87367	0.118485	3.24554	3.72434	4.10018		5.87367	-0.142975	-0.0743067	2.68192	3.19916
		5.877	0.118204	3.24542	3.7249	4.10102		5.877	-0.142567	-0.0744266	2.68205	3.19959
		5.88033	0.118282	3.24594	3.72556	4.10132		5.88033	-0.142288	-0.0747417	2.68218	3.1999
		5.88367	0.118387	3.2464	3.72627	4.10185		5.88367	-0.14324	-0.0750787	2.68234	3.20051
		5.887	0.118256	3.24654	3.72703	4.1024		5.887	-0.143313	-0.0754269	2.68213	3.20005
		5.89033	0.118167	3.24695	3.72809	4.1029		5.89033	-0.143264	-0.0754541	2.68219	3.20027
		5.89367	0.118076	3.24714	3.72855	4.10273		5.89367	-0.143077	-0.0756346	2.68242	3.20091
		5.897	0.118412	3.24738	3.72891	4.10321		5.897	-0.143254	-0.0757207	2.68198	3.20162
		5.90033	0.118659	3.24804	3.72911	4.10393		5.90033	-0.143356	-0.0761779	2.68194	3.20178
		5.90367	0.118712	3.24862	3.72985	4.10437		5.90367	-0.143605	-0.0762807	2.682	3.20294
		5.907	0.118626	3.24958	3.72927	4.10497		5.907	-0.143587	-0.0758679	2.68198	3.20362
		5.91033	0.118121	3.24975	3.72971	4.10579		5.91033	-0.143385	-0.0757698	2.68234	3.20392
		5.91367	0.118083	3.25033	3.73013	4.10669		5.91367	-0.143105	-0.075635	2.68287	3.20415
		5.917	0.117638	3.25152	3.73088	4.10739		5.917	-0.143041	-0.0757171	2.68282	3.2047
		5.92033	0.117624	3.25226	3.73149	4.10702		5.92033	-0.142778	-0.0751908	2.68278	3.20493
		5.92367	0.117627	3.25272	3.73222	4.10795		5.92367	-0.142871	-0.0748251	2.6837	3.20528
		5.927	0.117777	3.25299	3.73294	4.10845		5.927	-0.142939	-0.074489	2.68387	3.20548
		5.93033	0.117475	3.25323	3.73321	4.10931		5.93033	-0.142811	-0.0744047	2.68406	3.20592
		5.93367	0.117398	3.25368	3.73363	4.11012		5.93367	-0.143258	-0.0749054	2.68408	3.20586
		5.937	0.117242	3.25427	3.73469	4.11034		5.937	-0.143129	-0.0749786	2.68438	3.20585
		5.94033	0.11722	3.25388	3.73513	4.11123		5.94033	-0.143589	-0.0750562	2.68495	3.206
		5.94367	0.116786	3.25437	3.73554	4.1119		5.94367	-0.143794	-0.0756341	2.68503	3.2063
		5.947	0.116726	3.25447	3.73614	4.11174		5.947	-0.144212	-0.075893	2.68488	3.20649
		5.95033	0.116408	3.25451	3.73671	4.11245		5.95033	-0.14483	-0.0760287	2.68503	3.20698
		5.95367	0.116316	3.25461	3.73704	4.11302		5.95367	-0.145021	-0.0764144	2.6851	3.20669
		5.957	0.116184	3.25465	3.73786	4.11365		5.957	-0.144741	-0.0768243	2.68557	3.2075
		5.96033	0.115755	3.25512	3.73766	4.11419		5.96033	-0.144637	-0.0773202	2.68587	3.20857
		5.96367	0.115713	3.25549	3.73773	4.11515		5.96367	-0.144821	-0.077477	2.68557	3.20924
		5.967	0.115664	3.25589	3.73799	4.1169		5.967	-0.144916	-0.0773616	2.68609	3.20956
		5.97033	0.115489	3.25599	3.73834	4.11852		5.97033	-0.144928	-0.0769009	2.68639	3.21058
		5.97367	0.115143	3.2569	3.73858	4.11942		5.97367	-0.144962	-0.0768389	2.68646	3.21081
		5.977	0.115337	3.25755	3.73965	4.12028		5.977	-0.145028	-0.0769004	2.68698	3.21127
		5.98033	0.115302	3.25868	3.74011	4.12146		5.98033	-0.145165	-0.0769265	2.68737	3.21155
		5.98367	0.115187	3.25987	3.741	4.12211		5.98367	-0.145233	-0.0767822	2.68698	3.21219
		5.987	0.115507	3.26042	3.74197	4.12293		5.987	-0.14534	-0.0761487	2.68809	3.21225
		5.99033	0.11513	3.26108	3.74263	4.12409		5.99033	-0.145193	-0.0759689	2.68862	3.21317
		5.99367	0.11493	3.26146	3.74354	4.12492		5.99367	-0.145299	-0.0760842	2.68876	3.21314
		5.997	0.115	3.26155	3.74414	4.12558		5.997	-0.145524	-0.076487	2.68872	3.21311
		6.00033	0.115085	3.2618	3.74481	4.12558		6.00033	-0.146431	-0.0770828	2.68878	3.21295
		6.00367	0.114745	3.26202	3.74619	4.12565		6.00367	-0.146642	-0.0774875	2.68925	3.21298
		6.007	0.114878	3.26238	3.74686	4.1264		6.007	-0.146822	-0.0777389	2.68904	3.21325
		6.01033	0.114258	3.26294	3.74778	4.12712		6.01033	-0.146836	-0.0779234	2.689	3.214
		6.01367	0.113963	3.26249	3.74875	4.12722		6.01367	-0.146633	-0.0781635	2.68898	3.21448
		6.017	0.113593	3.26242	3.7491	4.12762		6.017	-0.146801	-0.0780651	2.68895	3.21504
		6.02033	0.113392	3.26235	3.74949	4.12789		6.02033	-0.14677	-0.078396	2.68859	3.21529
		6.02367	0.113098	3.26242	3.74998	4.12864		6.02367	-0.146422	-0.0788606	2.68891	3.21624
		6.027	0.112696	3.26272	3.75006	4.1296		6.027	-0.14634	-0.0793076	2.68888	3.21706
		6.03033	0.112619	3.2626	3.75069	4.13087		6.03033	-0.146592	-0.0799389	2.68877	3.21764
		6.03367	0.112389	3.2631	3.75146	4.13254		6.03367	-0.146521	-0.0800945	2.68932	3.21755
		6.037	0.112325	3.26332	3.7517	4.13311		6.037	-0.146665	-0.0800747	2.68905	3.21793
		6.04033	0.112191	3.26383	3.75217	4.13331		6.04033	-0.146719	-0.0803675	2.68917	3.21838
		6.04367	0.112644	3.26438	3.75268	4.13383		6.04367	-0.147082	-0.0800139	2.68944	3.2187
		6.047	0.112419	3.26486	3.75281	4.13461		6.047	-0.146859	-0.0799804	2.68953	3.2186
		6.05033	0.112792	3.26532	3.75365	4.13537		6.05033	-0.147007	-0.0796859	2.68938	3.21952
		6.05367	0.11349	3.26567	3.75407	4.13593		6.05367	-0.146833	-0.0793866	2.69034	3.21914
		6.057	0.113403	3.26599	3.75405	4.13627		6.057	-0.146703	-0.0795105	2.69038	3.21977
		6.06033	0.11393	3.26609	3.75468	4.13659		6.06033	-0.146675	-0.0797918	2.69082	3.22012
		6.06367	0.114532	3.26667	3.75532	4.13654		6.06367	-0.146933	-0.080322	2.69071	3.22082
		6.067	0.114696	3.26681	3.75591	4.13693		6.067	-0.147024	-0.0806538	2.691	3.22115
		6.07033	0.114625	3.26731	3.75694	4.13826		6.07033	-0.146826	-0.0801867	2.6912	3.22186
		6.07367	0.114554	3.268	3.75736	4.13902		6.07367	-0.147023	-0.0796162	2.69144	3.22258
		6.077	0.113998	3.26845	3.75786	4.13954		6.077	-0.14701	-0.0795545	2.69202	3.22303
		6.08033	0.113933	3.26883	3.75887	4.14006		6.08033	-0.147021	-0.079359	2.69225	3.22294
		6.08367	0.113656	3.26938	3.75921	4.14105		6.08367	-0.147491	-0.0788931	2.69235	3.22326
		6.087	0.112944	3.26971	3.75972	4.14172		6.087	-0.147823	-0.0792908	2.69281	3.22346
		6.09033	0.112573	3.2706	3.76043	4.1431		6.09033	-0.147747	-0.079511	2.69309	3.22413
		6.09367	0.111739	3.27109	3.76152	4.14409		6.09367	-0.147958	-0.0798437	2.69346	3.22424
		6.097	0.111194	3.27167	3.76202	4.14482		6.097	-0.148168	-0.0801661	2.69321	3.2243
		6.10033	0.110723	3.27241	3.76273	4.14578		6.10033	-0.148475	-0.0801722	2.69326	3.22419
		6.10367	0.110728	3.27291	3.76316	4.14596		6.10367	-0.148998	-0.0802242	2.6925	3.22458
		6.107	0.110524	3.27336	3.7639	4.14646		6.107	-0.149605	-0.0807088	2.69264	3.22465
		6.11033	0.11057	3.274	3.7643	4.14682		6.11033	-0.149979	-0.0808605	2.69277	3.22461
		6.11367	0.110582	3.27444	3.7648	4.14736		6.11367	-0.14996	-0.0810671	2.69283	3.2251
		6.117	0.110854	3.27439	3.76498	4.1479		6.117	-0.150039	-0.0813399	2.69297	3.22565
		6.12033	0.111461	3.27487	3.76544	4.14872		6.12033	-0.149674	-0.0816206	2.6935	3.22569
		6.12367	0.11146	3.27492	3.76577	4.14925		6.12367	-0.14962	-0.0820678	2.69371	3.22678
		6.127	0.111854	3.27515	3.76613	4.15025		6.127	-0.149705	-0.0823919	2.69333	3.228
		6.13033	0.111985	3.27528	3.76622	4.15075		6.13033	-0.149724	-0.0822874	2.69314	3.22892
		6.13367	0.112167	3.27503	3.76633	4.15149		6.13367	-0.149679	-0.0822337	2.69367	3.22968
		6.137	0.112095	3.27517	3.76664	4.15238		6.137	-0.150221	-0.0818622	2.69422	3.23051
		6.14033	0.111938	3.27521	3.76742	4.15237		6.14033	-0.150496	-0.0816368	2.69519	3.23062
		6.14367	0.111848	3.27559	3.76825	4.15249		6.14367	-0.150667	-0.0818204	2.69586	3.23094
		6.147	0.111377	3.27571	3.76931	4.15292		6.147	-0.151119	-0.081668	2.69599	3.23129
		6.15033	0.110962	3.27581	3.76928	4.15386		6.15033	-0.151153	-0.0816357	2.69626	3.23228
		6.15367	0.110493	3.27595	3.77022	4.15405		6.15367	-0.150919	-0.0816839	2.69659	3.23246
		6.157	0.110576	3.27658	3.77086	4.15453		6.157	-0.150439	-0.0815468	2.69627	3.23263
		6.16033	0.110193	3.27746	3.77117	4.1547		6.16033	-0.150444	-0.0818047	2.69636	3.23313
		6.16367	0.110223	3.27815	3.77131	4.15506		6.16367	-0.150515	-0.0821982	2.69626	3.23355
		6.167	0.110229	3.27897	3.77195	4.15608		6.167	-0.150633	-0.0824408	2.69607	3.23381
		6.17033	0.110438	3.27957	3.77194	4.15693		6.17033	-0.150738	-0.0829459	2.69557	3.23376
		6.17367	0.11003	3.28034	3.7722	4.15749		6.17367	-0.150553	-0.0831655	2.69577	3.23362
		6.177	0.109913	3.28053	3.77228	4.15819		6.177	-0.15015	-0.0833264	2.69589	3.23383
		6.18033	0.109855	3.28117	3.77252	4.15928		6.18033	-0.150031	-0.0832442	2.69585	3.23394
		6.18367	0.109656	3.28171	3.7728	4.16032		6.18367	-0.149827	-0.0835666	2.6959	3.23398
		6.187	0.109881	3.28255	3.77354	4.16134		6.187	-0.149995	-0.0834419	2.69629	3.23447
		6.19033	0.109714	3.28253	3.7737	4.16239		6.19033	-0.150331	-0.0835892	2.69626	3.23545
		6.19367	0.109633	3.28285	3.77427	4.16366		6.19367	-0.150501	-0.0832892	2.6966	3.23556
		6.197	0.109614	3.283	3.7749	4.16409		6.197	-0.150409	-0.0830807	2.69728	3.2358
		6.20033	0.109458	3.28302	3.77611	4.16501		6.20033	-0.150763	-0.0833636	2.69773	3.23618
		6.20367	0.109285	3.283	3.77733	4.16585		6.20367	-0.151379	-0.083352	2.69785	3.23599
		6.207	0.109188	3.28291	3.77894	4.16617		6.207	-0.151723	-0.0834273	2.69815	3.23555
		6.21033	0.109408	3.28324	3.77996	4.16656		6.21033	-0.152303	-0.0836677	2.69817	3.23636
		6.21367	0.109299	3.28338	3.78036	4.16745		6.21367	-0.152404	-0.0834724	2.69826	3.23709
		6.217	0.109637	3.28384	3.78105	4.16809		6.217	-0.152119	-0.0836407	2.6979	3.23778
		6.22033	0.109617	3.28384	3.78162	4.16796		6.22033	-0.152065	-0.08371	2.69767	3.23809
		6.22367	0.109612	3.2839	3.7822	4.16782		6.22367	-0.152391	-0.0839128	2.69755	3.23877
		6.227	0.109702	3.28454	3.78232	4.16885		6.227	-0.152663	-0.0840597	2.69748	3.2399
		6.23033	0.109762	3.28455	3.78251	4.1695		6.23033	-0.152882	-0.0843337	2.69715	3.24034
		6.23367	0.109742	3.28459	3.78281	4.17059		6.23367	-0.152696	-0.0844546	2.69675	3.24051
		6.237	0.10953	3.28486	3.78298	4.1712		6.237	-0.152498	-0.0848151	2.69642	3.24098
		6.24033	0.109128	3.28566	3.78331	4.1713		6.24033	-0.15223	-0.0847879	2.69659	3.24171
		6.24367	0.108663	3.28615	3.78389	4.17245		6.24367	-0.153015	-0.0846331	2.69671	3.24228
		6.247	0.108345	3.28647	3.78431	4.17299		6.247	-0.153152	-0.0845589	2.69697	3.24209
		6.25033	0.108083	3.28719	3.78487	4.17358		6.25033	-0.152958	-0.0850069	2.69765	3.2426
		6.25367	0.107626	3.28737	3.78495	4.17465		6.25367	-0.152962	-0.0852482	2.69842	3.24325
		6.257	0.107517	3.28707	3.78503	4.17562		6.257	-0.152913	-0.0858135	2.69847	3.24357
		6.26033	0.106945	3.28754	3.78573	4.17632		6.26033	-0.152623	-0.0858132	2.69935	3.24341
		6.26367	0.106785	3.28829	3.78594	4.17638		6.26367	-0.152334	-0.0858609	2.69976	3.24428
		6.267	0.106429	3.2885	3.78668	4.17647		6.267	-0.152268	-0.0860933	2.70002	3.24431
		6.27033	0.106387	3.28859	3.7867	4.17686		6.27033	-0.152281	-0.0862771	2.70038	3.2439
		6.27367	0.106344	3.28832	3.78696	4.17717		6.27367	-0.15232	-0.0862611	2.70067	3.24426
		6.277	0.106346	3.28884	3.78692	4.17798		6.277	-0.152285	-0.0860772	2.70052	3.24543
		6.28033	0.106367	3.289	3.78709	4.17854		6.28033	-0.152346	-0.0860225	2.70046	3.24579
		6.28367	0.106446	3.28908	3.78804	4.17891		6.28367	-0.152492	-0.0864536	2.69999	3.24618
		6.287	0.106224	3.28906	3.78878	4.1788		6.287	-0.152598	-0.0860974	2.70052	3.24657
		6.29033	0.106362	3.28987	3.78969	4.17841		6.29033	-0.153108	-0.086264	2.70049	3.24686
		6.29367	0.106714	3.29036	3.78973	4.17929		6.29367	-0.15327	-0.0863558	2.70013	3.24762
		6.297	0.106287	3.29049	3.79038	4.17965		6.297	-0.153572	-0.0865913	2.70026	3.24798
		6.30033	0.106021	3.29079	3.79128	4.18016		6.30033	-0.152998	-0.0862122	2.70015	3.24832
		6.30367	0.105747	3.2912	3.7921	4.1804		6.30367	-0.153278	-0.0863784	2.70032	3.2489
		6.307	0.105783	3.29145	3.79371	4.18095		6.307	-0.153709	-0.0864766	2.70071	3.24891
		6.31033	0.105349	3.29172	3.79466	4.18154		6.31033	-0.154349	-0.0864692	2.70099	3.24904
		6.31367	0.105293	3.29142	3.7957	4.18195		6.31367	-0.154345	-0.0866209	2.70107	3.24861
		6.317	0.104949	3.29228	3.79637	4.18298		6.317	-0.154544	-0.0869669	2.7016	3.24822
		6.32033	0.104691	3.29248	3.7967	4.18403		6.32033	-0.15502	-0.0869487	2.70192	3.24785
		6.32367	0.104572	3.2929	3.7971	4.1845		6.32367	-0.155068	-0.0868608	2.70202	3.24761
		6.327	0.104118	3.29314	3.7974	4.1851		6.327	-0.155004	-0.0865228	2.70287	3.24739
		6.33033	0.104214	3.29371	3.79747	4.18573		6.33033	-0.15517	-0.0863684	2.70296	3.24769
		6.33367	0.10405	3.29341	3.79764	4.18653		6.33367	-0.155182	-0.0862661	2.70305	3.24697
		6.337	0.103678	3.29345	3.79773	4.18763		6.337	-0.154871	-0.086454	2.70291	3.24684
		6.34033	0.103813	3.29379	3.79792	4.18886		6.34033	-0.155434	-0.0864708	2.7027	3.24698
		6.34367	0.103755	3.29424	3.79803	4.18974		6.34367	-0.155946	-0.0864877	2.70263	3.24737
		6.347	0.103852	3.29437	3.79841	4.19038		6.347	-0.156227	-0.0866644	2.70305	3.2477
		6.35033	0.104193	3.29484	3.79846	4.19102		6.35033	-0.156332	-0.086906	2.70338	3.24819
		6.35367	0.10444	3.29545	3.79874	4.19108		6.35367	-0.156274	-0.0867476	2.70341	3.2488
		6.357	0.10476	3.29616	3.79921	4.19133		6.357	-0.15656	-0.0872023	2.70348	3.24964
		6.36033	0.104635	3.29604	3.79944	4.19243		6.36033	-0.156274	-0.0874937	2.70377	3.25054
		6.36367	0.104251	3.29569	3.80074	4.1924		6.36367	-0.15601	-0.0879517	2.70372	3.25132
		6.367	0.104553	3.29578	3.80137	4.19243		6.367	-0.155421	-0.0882259	2.70346	3.25242
		6.37033	0.104593	3.29631	3.80261	4.19287		6.37033	-0.155497	-0.0886211	2.70396	3.25311
		6.37367	0.104675	3.2967	3.80374	4.19303		6.37367	-0.15524	-0.0888624	2.70344	3.25341
		6.377	0.104865	3.29719	3.80417	4.19359		6.377	-0.155442	-0.0888738	2.70376	3.25412
		6.38033	0.104843	3.29773	3.80523	4.19392		6.38033	-0.155406	-0.0889928	2.7037	3.25434
		6.38367	0.104659	3.29856	3.80556	4.19482		6.38367	-0.155368	-0.0888548	2.70408	3.25443
		6.387	0.104598	3.29878	3.80589	4.19564		6.387	-0.15539	-0.0886845	2.70423	3.25473
		6.39033	0.103945	3.29901	3.80692	4.19659		6.39033	-0.155207	-0.0885966	2.70419	3.25588
		6.39367	0.103382	3.29935	3.8076	4.19737		6.39367	-0.155372	-0.0886805	2.70431	3.25666
		6.397	0.103257	3.30014	3.80844	4.19784		6.397	-0.155925	-0.0888308	2.70403	3.25753
		6.40033	0.102988	3.30046	3.80925	4.19802		6.40033	-0.156099	-0.0890752	2.70427	3.25784
		6.40367	0.102803	3.3008	3.80928	4.19826		6.40367	-0.156422	-0.0893155	2.70425	3.25777
		6.407	0.102763	3.30119	3.80922	4.1987		6.407	-0.157172	-0.0894244	2.70477	3.25778
		6.41033	0.102371	3.30173	3.80926	4.19903		6.41033	-0.157365	-0.0896471	2.70556	3.25829
		6.41367	0.102351	3.30249	3.80912	4.20019		6.41367	-0.15763	-0.0898979	2.70572	3.25874
		6.417	0.102493	3.30291	3.80931	4.20119		6.417	-0.158171	-0.0901255	2.70623	3.2585
		6.42033	0.10223	3.30353	3.80998	4.2021		6.42033	-0.158213	-0.090157	2.70605	3.25869
		6.42367	0.102055	3.30375	3.81086	4.2025		6.42367	-0.158633	-0.0906726	2.70674	3.25833
		6.427	0.101807	3.30384	3.81121	4.20313		6.427	-0.158644	-0.0909362	2.70699	3.25875
		6.43033	0.102084	3.30366	3.812	4.20346		6.43033	-0.158526	-0.0911176	2.7069	3.25928
		6.43367	0.102524	3.30438	3.8116	4.20455		6.43367	-0.158383	-0.0914221	2.70698	3.25942
		6.437	0.102425	3.30474	3.81243	4.20544		6.437	-0.157935	-0.0914289	2.7071	3.25952
		6.44033	0.102613	3.30428	3.8129	4.20609		6.44033	-0.157653	-0.0918608	2.70714	3.25972
		6.44367	0.102933	3.30409	3.81328	4.20715		6.44367	-0.157366	-0.0915286	2.70736	3.26056
		6.447	0.102864	3.30457	3.81334	4.20729		6.447	-0.157073	-0.0915771	2.70722	3.26059
		6.45033	0.102918	3.30451	3.8142	4.20842		6.45033	-0.157037	-0.0910336	2.70717	3.2608
		6.45367	0.102669	3.30457	3.8154	4.20899		6.45367	-0.157048	-0.0909835	2.70694	3.26118
		6.457	0.102638	3.30485	3.81643	4.20955		6.457	-0.157296	-0.0910221	2.70667	3.2625
		6.46033	0.102555	3.30518	3.81682	4.20973		6.46033	-0.157519	-0.091045	2.70635	3.26302
		6.46367	0.103015	3.30509	3.81712	4.2096		6.46367	-0.157677	-0.0909333	2.70627	3.26356
		6.467	0.102919	3.30524	3.81722	4.21006		6.467	-0.157648	-0.0909661	2.70642	3.26379
		6.47033	0.102567	3.30536	3.81716	4.21022		6.47033	-0.15736	-0.0909088	2.70639	3.26368
		6.47367	0.102166	3.30591	3.81786	4.2107		6.47367	-0.157215	-0.0909724	2.70691	3.26388
		6.477	0.101911	3.30651	3.818	4.21172		6.477	-0.157405	-0.0912328	2.70689	3.2647
		6.48033	0.101693	3.30707	3.81872	4.21256		6.48033	-0.157467	-0.0911432	2.70655	3.26511
		6.48367	0.101652	3.30728	3.81925	4.21308		6.48367	-0.157432	-0.0911525	2.70623	3.26544
		6.487	0.101363	3.30757	3.81972	4.2137		6.487	-0.157474	-0.090964	2.70597	3.26601
		6.49033	0.100998	3.30769	3.82002	4.2141		6.49033	-0.157794	-0.0910992	2.70604	3.2658
		6.49367	0.100532	3.30809	3.81985	4.21486		6.49367	-0.157845	-0.0909677	2.70615	3.26655
		6.497	0.100291	3.3079	3.82039	4.21553		6.497	-0.1577	-0.0912948	2.70622	3.26649
		6.50033	0.0999153	3.30836	3.82018	4.21639		6.50033	-0.158103	-0.0916767	2.70624	3.26677
		6.50367	0.0995241	3.30829	3.8209	4.21749		6.50367	-0.158205	-0.0917593	2.70651	3.26715
		6.507	0.0990628	3.30883	3.82137	4.21822		6.507	-0.1584	-0.0920428	2.70698	3.26752
		6.51033	0.0991609	3.30938	3.82155	4.21944		6.51033	-0.158546	-0.0917951	2.70669	3.26785
		6.51367	0.0991115	3.31026	3.82178	4.22008		6.51367	-0.158974	-0.092156	2.70713	3.26783
		6.517	0.0989882	3.31107	3.82318	4.2212		6.517	-0.159099	-0.0921393	2.70735	3.26872
		6.52033	0.0990088	3.31191	3.82313	4.22219		6.52033	-0.159526	-0.0926368	2.70817	3.2694
		6.52367	0.0992946	3.3123	3.82348	4.22303		6.52367	-0.159557	-0.0929993	2.70837	3.26975
		6.527	0.0993186	3.31254	3.8239	4.22344		6.527	-0.159455	-0.0928373	2.7083	3.27023
		6.53033	0.099586	3.31296	3.82372	4.22422		6.53033	-0.159745	-0.0925549	2.70876	3.27072
		6.53367	0.099447	3.31344	3.82469	4.22473		6.53367	-0.159613	-0.0927249	2.70912	3.27117
		6.537	0.0993756	3.31368	3.82546	4.22489		6.537	-0.159316	-0.0926566	2.70942	3.27198
		6.54033	0.0998979	3.31398	3.82597	4.2253		6.54033	-0.158995	-0.0925405	2.70948	3.27276
		6.54367	0.100289	3.31406	3.82667	4.22581		6.54367	-0.158918	-0.0927655	2.70903	3.27387
		6.547	0.100397	3.31449	3.82758	4.22586		6.547	-0.158632	-0.0927741	2.70883	3.2744
		6.55033	0.100687	3.31464	3.82795	4.22567		6.55033	-0.158635	-0.0931335	2.70841	3.27462
		6.55367	0.100466	3.31512	3.82825	4.22643		6.55367	-0.158799	-0.0928062	2.70843	3.27493
		6.557	0.100063	3.3152	3.82839	4.2267		6.557	-0.158808	-0.0927688	2.70827	3.27458
		6.56033	0.0998757	3.31537	3.82862	4.22684		6.56033	-0.15934	-0.0928303	2.70869	3.27474
		6.56367	0.0998552	3.31518	3.82881	4.22711		6.56367	-0.159583	-0.0933828	2.70879	3.27485
		6.567	0.0995228	3.31544	3.82862	4.22787		6.567	-0.160568	-0.0936097	2.70873	3.27515
		6.57033	0.099259	3.31583	3.82909	4.22876		6.57033	-0.160799	-0.0940046	2.70898	3.27524
		6.57367	0.0988673	3.3165	3.82941	4.22889		6.57367	-0.16078	-0.0942647	2.70928	3.27521
		6.577	0.0989186	3.31641	3.82956	4.23019		6.577	-0.160934	-0.0946857	2.70948	3.27527
		6.58033	0.0984008	3.31694	3.82996	4.23034		6.58033	-0.161019	-0.0947839	2.70996	3.27567
		6.58367	0.0983591	3.31741	3.83042	4.23123		6.58367	-0.161219	-0.0945425	2.71044	3.27601
		6.587	0.0985856	3.317	3.8304	4.23226		6.587	-0.161382	-0.0946811	2.7112	3.27584
		6.59033	0.0986956	3.31725	3.83112	4.23284		6.59033	-0.161329	-0.0947271	2.71146	3.2756
		6.59367	0.0987776	3.31727	3.83148	4.23322		6.59367	-0.161712	-0.0946072	2.71184	3.2761
		6.597	0.0987166	3.31773	3.8314	4.2339		6.597	-0.162063	-0.0943193	2.71227	3.27634
		6.60033	0.0987683	3.31827	3.83284	4.23406		6.60033	-0.161653	-0.0947072	2.71273	3.27636
		6.60367	0.0986942	3.31841	3.83323	4.23431		6.60367	-0.161401	-0.0942927	2.71266	3.27721
		6.607	0.0988107	3.31871	3.83368	4.23419		6.607	-0.161558	-0.094365	2.71306	3.27733
		6.61033	0.0986308	3.31886	3.83436	4.23444		6.61033	-0.16148	-0.0944272	2.71311	3.27798
		6.61367	0.0981833	3.31945	3.83537	4.23481		6.61367	-0.161506	-0.0943437	2.71317	3.27888
		6.617	0.0978504	3.31967	3.83561	4.23526		6.617	-0.161653	-0.0942603	2.71265	3.27935
		6.62033	0.097172	3.31995	3.8362	4.23639		6.62033	-0.161671	-0.0940053	2.71281	3.28007
		6.62367	0.0966885	3.32003	3.83676	4.23633		6.62367	-0.161954	-0.0940199	2.71301	3.28005
[truncated: 22,016 more rows]

## Sheet: Fig 5C data
	Figure 5C Data
				NA activity (RFU/sec) in presence of increasing Zana concentration
			PR8 H1N1-BR18	PR8 H1N1-BR18	WSN H1N1-BR18	WSN H1N1-BR18
		Time (min)	10000 nM Zana	10000 nM Zana	10000 nM Zana	10000 nM Zana
		0.0005	-0.00017485	0.00314308	0.00770076	0.00052358
		0.00383333	0.00058551	0.00358823	0.00825051	0.00406228
		0.00716667	0.00104873	0.0038758	0.00895671	0.00691592
		0.0105	0.00171392	0.0044519	0.0102817	0.00999113
		0.0138333	0.00243694	0.00501357	0.0118227	0.0127895
		0.0171667	0.00335131	0.00577447	0.0134632	0.0154856
		0.0205	0.00490856	0.00715316	0.0155365	0.0184913
		0.0238333	0.00638006	0.00848555	0.0179052	0.0214453
		0.0271667	0.00774455	0.00996362	0.0206224	0.024747
		0.0305	0.00937399	0.0117664	0.0237334	0.0277578
		0.0338333	0.0111833	0.0139223	0.0270111	0.0307781
		0.0371667	0.0132432	0.0162437	0.0305241	0.033898
		0.0405	0.0159991	0.0188722	0.0342715	0.0372852
		0.0438333	0.0185504	0.0215668	0.0375614	0.0401524
		0.0471667	0.0212909	0.0246279	0.0408582	0.0436066
		0.0505	0.0240249	0.0273025	0.0442895	0.0463693
		0.0538333	0.0266901	0.0299237	0.047809	0.0497948
		0.0571667	0.0291675	0.0325626	0.0510512	0.053331
		0.0605	0.0318803	0.0354676	0.054919	0.0565263
		0.0638333	0.0342005	0.0382779	0.0581509	0.0595553
		0.0671667	0.0368812	0.0412273	0.0611158	0.0625105
		0.0705	0.0396071	0.0441062	0.0640557	0.0652623
		0.0738333	0.0420747	0.0464485	0.0672338	0.0673807
		0.0771667	0.0445051	0.0489052	0.0705269	0.069896
		0.0805	0.0470331	0.0512512	0.0734143	0.0723032
		0.0838333	0.0496442	0.0535344	0.0766847	0.0750437
		0.0871667	0.0524294	0.0564556	0.0795071	0.0776979
		0.0905	0.0545673	0.0587444	0.082626	0.0808867
		0.0938333	0.0569962	0.061394	0.0858616	0.0840355
		0.0971667	0.0597023	0.0642787	0.0892825	0.0869249
		0.1005	0.0622801	0.0670899	0.0926899	0.090239
		0.103833	0.0653112	0.0700382	0.0959162	0.0934653
		0.107167	0.0679103	0.0728741	0.0992665	0.0962034
		0.1105	0.0705883	0.0757853	0.102462	0.0987603
		0.113833	0.072924	0.078812	0.105435	0.101584
		0.117167	0.0754829	0.0815108	0.108786	0.10393
		0.1205	0.0777819	0.0844896	0.111604	0.107301
		0.123833	0.0802443	0.087622	0.11466	0.110032
		0.127167	0.0826472	0.0901785	0.11776	0.112287
		0.1305	0.0850108	0.0929738	0.120596	0.11491
		0.133833	0.0880865	0.0956337	0.123502	0.117244
		0.137167	0.0909307	0.0981696	0.126418	0.119739
		0.1405	0.0939461	0.100486	0.129676	0.12221
		0.143833	0.0963204	0.102889	0.132652	0.124941
		0.147167	0.0987762	0.105648	0.135384	0.12759
		0.1505	0.101382	0.108054	0.138331	0.130365
		0.153833	0.104001	0.110716	0.140887	0.132627
		0.157167	0.106165	0.112827	0.144057	0.135966
		0.1605	0.108845	0.115441	0.147058	0.138599
		0.163833	0.11117	0.118097	0.150178	0.141564
		0.167167	0.11327	0.120606	0.153148	0.144817
		0.1705	0.115713	0.123521	0.155985	0.147485
		0.173833	0.117667	0.126167	0.158921	0.149945
		0.177167	0.119637	0.128963	0.161894	0.152534
		0.1805	0.1218	0.131719	0.164472	0.155348
		0.183833	0.124026	0.134433	0.167034	0.158061
		0.187167	0.126072	0.137014	0.169482	0.160867
		0.1905	0.128217	0.139613	0.172577	0.163426
		0.193833	0.130328	0.141776	0.17535	0.165774
		0.197167	0.133037	0.14444	0.178221	0.168219
		0.2005	0.13561	0.146812	0.181138	0.170587
		0.203833	0.137852	0.149845	0.183863	0.17326
		0.207167	0.140201	0.152097	0.186606	0.175874
		0.2105	0.142176	0.154995	0.189411	0.17809
		0.213833	0.144559	0.157743	0.191882	0.180459
		0.217167	0.147263	0.159917	0.194975	0.182553
		0.2205	0.149951	0.16202	0.197773	0.18495
		0.223833	0.152144	0.164409	0.200669	0.188226
		0.227167	0.154373	0.167034	0.20357	0.190914
		0.2305	0.15652	0.169663	0.206281	0.193854
		0.233833	0.158648	0.172002	0.208964	0.196651
		0.237167	0.161072	0.17467	0.211554	0.199149
		0.2405	0.163065	0.176879	0.214025	0.201492
		0.243833	0.165618	0.179662	0.216961	0.203765
		0.247167	0.168324	0.182308	0.219355	0.206665
		0.2505	0.170542	0.185114	0.222112	0.208774
		0.253833	0.172864	0.187182	0.22501	0.211233
		0.257167	0.175312	0.189231	0.227775	0.214127
		0.2605	0.177554	0.191512	0.230757	0.216162
		0.263833	0.180404	0.194238	0.233477	0.218393
		0.267167	0.18254	0.196476	0.236349	0.220893
		0.2705	0.184333	0.199425	0.238971	0.223079
		0.273833	0.186325	0.201439	0.24162	0.225673
		0.277167	0.188638	0.204183	0.244485	0.227533
		0.2805	0.191158	0.206162	0.247068	0.230042
		0.283833	0.193548	0.208401	0.249978	0.232326
		0.287167	0.195892	0.210532	0.252574	0.235295
		0.2905	0.19755	0.213128	0.25537	0.238184
		0.293833	0.199355	0.215577	0.257703	0.24099
		0.297167	0.201829	0.218294	0.259996	0.243817
		0.3005	0.203896	0.220534	0.26242	0.246422
		0.303833	0.20619	0.223078	0.264578	0.248791
		0.307167	0.208615	0.225878	0.266663	0.251207
		0.3105	0.21127	0.228686	0.269199	0.253707
		0.313833	0.213267	0.231057	0.27158	0.256458
		0.317167	0.215562	0.233343	0.274116	0.258272
		0.3205	0.217351	0.235291	0.276641	0.260663
		0.323833	0.219406	0.237566	0.27916	0.26281
		0.327167	0.2213	0.240441	0.282003	0.264321
		0.3305	0.223477	0.242744	0.284139	0.266772
		0.333833	0.225102	0.245111	0.286847	0.269055
		0.337167	0.226904	0.247823	0.289238	0.270938
		0.3405	0.228969	0.249918	0.291872	0.273145
		0.343833	0.230803	0.251971	0.294572	0.275127
		0.347167	0.23285	0.253947	0.296982	0.277611
		0.3505	0.234887	0.256452	0.299395	0.280064
		0.353833	0.23697	0.258928	0.302059	0.282599
		0.357167	0.239082	0.261718	0.304414	0.285072
		0.3605	0.241469	0.263853	0.30632	0.287416
		0.363833	0.244182	0.266197	0.308613	0.289583
		0.367167	0.246816	0.268515	0.310818	0.291618
		0.3705	0.249195	0.27051	0.31265	0.293942
		0.373833	0.251284	0.272643	0.315041	0.296384
		0.377167	0.253281	0.274585	0.317775	0.298201
		0.3805	0.255188	0.276719	0.320204	0.300186
		0.383833	0.257346	0.279132	0.323365	0.302162
		0.387167	0.259124	0.281131	0.32625	0.30441
		0.3905	0.261553	0.283448	0.328864	0.306795
		0.393833	0.263862	0.286011	0.331516	0.309074
		0.397167	0.26619	0.288096	0.333906	0.312019
		0.4005	0.268484	0.290846	0.336677	0.314507
		0.403833	0.27048	0.293187	0.338947	0.316686
		0.407167	0.272847	0.29563	0.34174	0.319368
		0.4105	0.27511	0.297672	0.343965	0.321972
		0.413833	0.277674	0.300265	0.346398	0.32455
		0.417167	0.279999	0.302958	0.348739	0.326851
		0.4205	0.28231	0.305491	0.351158	0.329289
		0.423833	0.28452	0.307921	0.353303	0.331269
		0.427167	0.286745	0.310293	0.35537	0.333363
		0.4305	0.288929	0.312948	0.357829	0.335505
		0.433833	0.290736	0.315457	0.360059	0.337668
		0.437167	0.292046	0.317374	0.362307	0.339923
		0.4405	0.293733	0.319485	0.365034	0.341901
		0.443833	0.295851	0.321719	0.367455	0.343607
		0.447167	0.29752	0.323925	0.36983	0.345832
		0.4505	0.299405	0.326366	0.37257	0.347963
		0.453833	0.301118	0.32799	0.374834	0.35004
		0.457167	0.302874	0.329961	0.37751	0.35228
		0.4605	0.304748	0.3321	0.380185	0.35466
		0.463833	0.306674	0.334271	0.38245	0.357079
		0.467167	0.308406	0.336362	0.385246	0.359022
		0.4705	0.310325	0.338136	0.387402	0.361247
		0.473833	0.312922	0.340368	0.390077	0.363835
		0.477167	0.315191	0.342041	0.392266	0.36603
		0.4805	0.317154	0.344495	0.394985	0.368148
		0.483833	0.319659	0.346905	0.396964	0.370292
		0.487167	0.321931	0.34933	0.399582	0.372797
		0.4905	0.324313	0.351636	0.402409	0.374922
		0.493833	0.326532	0.354123	0.404599	0.377107
		0.497167	0.328649	0.356321	0.407072	0.378927
		0.5005	0.330742	0.358413	0.409304	0.380752
		0.503833	0.33287	0.360436	0.411331	0.382912
		0.507167	0.33487	0.362457	0.413275	0.384657
		0.5105	0.337039	0.36488	0.415139	0.386755
		0.513833	0.338739	0.367704	0.417139	0.388741
		0.517167	0.340609	0.369875	0.419142	0.390665
		0.5205	0.342035	0.371959	0.421253	0.392641
		0.523833	0.343922	0.374289	0.423433	0.394885
		0.527167	0.345845	0.376599	0.425542	0.397207
		0.5305	0.347441	0.378316	0.427441	0.399046
		0.533833	0.349037	0.380156	0.429897	0.400985
		0.537167	0.350711	0.382361	0.431903	0.403342
		0.5405	0.352705	0.384684	0.434518	0.405574
		0.543833	0.354506	0.386499	0.436636	0.407678
		0.547167	0.35632	0.388894	0.43916	0.409665
		0.5505	0.358691	0.391058	0.441533	0.411663
		0.553833	0.361042	0.393043	0.444204	0.414102
		0.557167	0.363097	0.39438	0.446807	0.415984
		0.5605	0.364909	0.396744	0.449055	0.418111
		0.563833	0.367048	0.398634	0.451343	0.420043
		0.567167	0.368571	0.400542	0.453067	0.422284
		0.5705	0.370762	0.40256	0.455286	0.424567
		0.573833	0.372713	0.404869	0.457331	0.426315
		0.577167	0.374774	0.407287	0.459423	0.42862
		0.5805	0.376362	0.409666	0.461348	0.430566
		0.583833	0.37824	0.411964	0.463253	0.432738
		0.587167	0.379831	0.414308	0.465333	0.434921
		0.5905	0.381726	0.416511	0.467324	0.436992
		0.593833	0.383636	0.418679	0.469611	0.438996
		0.597167	0.385179	0.420561	0.471711	0.441008
		0.6005	0.386704	0.422712	0.474225	0.442668
		0.603833	0.388427	0.424885	0.476861	0.444487
		0.607167	0.390562	0.426763	0.479327	0.446408
		0.6105	0.392495	0.428508	0.4816	0.448166
		0.613833	0.394726	0.430453	0.484164	0.449909
		0.617167	0.397128	0.432291	0.486821	0.452292
		0.6205	0.399556	0.433887	0.488989	0.454592
		0.623833	0.401634	0.435585	0.491372	0.456253
		0.627167	0.403951	0.437861	0.49359	0.458666
		0.6305	0.405937	0.439571	0.495283	0.460284
		0.633833	0.407744	0.441572	0.497215	0.462376
		0.637167	0.410419	0.443828	0.499593	0.464351
		0.6405	0.412156	0.446125	0.501275	0.466183
		0.643833	0.41404	0.448191	0.503342	0.468197
		0.647167	0.415678	0.45052	0.505253	0.470204
		0.6505	0.417389	0.452946	0.50733	0.472355
		0.653833	0.418788	0.455411	0.509326	0.47427
		0.657167	0.420434	0.45817	0.511464	0.476047
		0.6605	0.422271	0.46044	0.513458	0.477996
		0.663833	0.42345	0.462134	0.515381	0.479908
		0.667167	0.425262	0.463821	0.51753	0.481676
		0.6705	0.427288	0.46611	0.519955	0.483593
		0.673833	0.428913	0.468282	0.522502	0.485563
		0.677167	0.430651	0.470275	0.524924	0.487522
		0.6805	0.432934	0.472329	0.526917	0.489829
		0.683833	0.435101	0.474258	0.529487	0.491894
		0.687167	0.437295	0.476228	0.53149	0.493474
		0.6905	0.439454	0.478404	0.533834	0.495237
		0.693833	0.441312	0.480285	0.536054	0.497396
		0.697167	0.442966	0.48226	0.53767	0.498696
		0.7005	0.445105	0.48452	0.539975	0.501155
		0.703833	0.447069	0.486532	0.542039	0.50283
		0.707167	0.448942	0.488418	0.543991	0.504627
		0.7105	0.45085	0.490453	0.546037	0.506758
		0.713833	0.452395	0.492627	0.547888	0.508697
		0.717167	0.45428	0.494667	0.549774	0.511006
		0.7205	0.455956	0.497059	0.551563	0.512914
		0.723833	0.457602	0.498951	0.553472	0.514852
		0.727167	0.459157	0.500563	0.555161	0.517339
		0.7305	0.460782	0.502093	0.557052	0.519698
		0.733833	0.462861	0.503742	0.55889	0.521914
		0.737167	0.464584	0.506032	0.561082	0.524054
		0.7405	0.466357	0.507819	0.563468	0.526215
		0.743833	0.468473	0.509734	0.565496	0.528364
		0.747167	0.470789	0.511685	0.56725	0.530332
		0.7505	0.472742	0.513541	0.569622	0.53208
		0.753833	0.474651	0.515364	0.571613	0.533901
		0.757167	0.476521	0.517587	0.57373	0.535511
		0.7605	0.478566	0.519412	0.57574	0.537416
		0.763833	0.48046	0.521454	0.578062	0.53868
		0.767167	0.482397	0.523748	0.58038	0.540639
		0.7705	0.484166	0.525496	0.582268	0.542019
		0.773833	0.486002	0.527373	0.584427	0.543522
		0.777167	0.48768	0.529317	0.586628	0.545441
		0.7805	0.489506	0.531127	0.588666	0.547009
		0.783833	0.491444	0.533051	0.590587	0.548985
		0.787167	0.492548	0.535229	0.592598	0.550415
		0.7905	0.494208	0.536924	0.59508	0.552356
		0.793833	0.495865	0.538625	0.597442	0.554425
		0.797167	0.497694	0.54044	0.59923	0.556115
		0.8005	0.499516	0.542403	0.600959	0.558305
		0.803833	0.501309	0.544441	0.603198	0.560425
		0.807167	0.503634	0.546398	0.605481	0.562035
		0.8105	0.505098	0.548681	0.607228	0.563875
		0.813833	0.507016	0.550676	0.608685	0.565343
		0.817167	0.508797	0.552555	0.610463	0.56715
		0.8205	0.510391	0.554756	0.612355	0.568797
		0.823833	0.512547	0.557209	0.614106	0.570411
		0.827167	0.514075	0.559079	0.615947	0.572651
		0.8305	0.515869	0.561584	0.618025	0.574193
		0.833833	0.517459	0.563651	0.61986	0.576125
		0.837167	0.519659	0.565263	0.621661	0.577823
		0.8405	0.52159	0.566884	0.623834	0.579166
		0.843833	0.52353	0.568689	0.62589	0.581111
		0.847167	0.525647	0.570637	0.628031	0.583054
		0.8505	0.527787	0.572634	0.63006	0.584968
		0.853833	0.529276	0.574847	0.632332	0.586544
		0.857167	0.531332	0.576435	0.634698	0.588693
		0.8605	0.532866	0.578086	0.636798	0.590221
		0.863833	0.534645	0.580129	0.638433	0.592119
		0.867167	0.536481	0.582056	0.64023	0.594094
		0.8705	0.538234	0.584101	0.64247	0.595679
		0.873833	0.540032	0.586286	0.644414	0.597333
		0.877167	0.541127	0.588347	0.646254	0.599086
		0.8805	0.5428	0.589999	0.648149	0.600831
		0.883833	0.544145	0.591961	0.650025	0.60275
		0.887167	0.545543	0.593962	0.652265	0.604545
		0.8905	0.547138	0.595858	0.654245	0.606684
		0.893833	0.548325	0.597716	0.656083	0.608872
		0.897167	0.550448	0.600091	0.658065	0.610764
		0.9005	0.551958	0.601828	0.659999	0.612592
		0.903833	0.554012	0.603577	0.661846	0.614119
		0.907167	0.555378	0.605295	0.66397	0.615841
		0.9105	0.557328	0.607315	0.665954	0.618113
		0.913833	0.559535	0.609498	0.668086	0.620185
		0.917167	0.561423	0.611049	0.66986	0.622073
		0.9205	0.562966	0.612978	0.672039	0.623955
		0.923833	0.564733	0.614668	0.674152	0.62587
		0.927167	0.566533	0.616406	0.676254	0.627263
		0.9305	0.568399	0.618656	0.677586	0.628856
		0.933833	0.570152	0.620946	0.67911	0.630232
		0.937167	0.572079	0.623093	0.681016	0.631501
		0.9405	0.573563	0.624878	0.682878	0.632754
		0.943833	0.575391	0.626603	0.684613	0.633891
		0.947167	0.576919	0.628438	0.686427	0.635224
		0.9505	0.578067	0.630316	0.687776	0.636347
		0.953833	0.579476	0.631707	0.689439	0.637416
		0.957167	0.581169	0.633867	0.690978	0.638751
		0.9605	0.582969	0.635368	0.692713	0.64023
		0.963833	0.584512	0.637226	0.694285	0.642046
		0.967167	0.585716	0.639367	0.695652	0.643746
		0.9705	0.587557	0.640812	0.697369	0.645459
		0.973833	0.589349	0.642573	0.69897	0.647415
		0.977167	0.591403	0.644548	0.701124	0.649369
		0.9805	0.592969	0.646397	0.703141	0.651428
		0.983833	0.594841	0.648003	0.705288	0.653718
		0.987167	0.596963	0.650046	0.707691	0.655802
		0.9905	0.59885	0.652081	0.709864	0.658049
		0.993833	0.600294	0.653904	0.712029	0.660018
		0.997167	0.601676	0.655896	0.713883	0.66196
		1.0005	0.603368	0.657936	0.716117	0.663712
		1.00383	0.605407	0.659768	0.718619	0.665225
		1.00717	0.606625	0.661276	0.720646	0.666821
		1.0105	0.608415	0.662918	0.72239	0.668271
		1.01383	0.609425	0.664483	0.724535	0.669735
		1.01717	0.610971	0.665904	0.725941	0.67124
		1.0205	0.612749	0.667539	0.727977	0.672618
		1.02383	0.614496	0.669273	0.72977	0.674362
		1.02717	0.615959	0.670635	0.731601	0.676461
		1.0305	0.617735	0.672469	0.732922	0.678451
		1.03383	0.619441	0.674088	0.734548	0.680094
		1.03717	0.621774	0.675211	0.736175	0.681318
		1.0405	0.623632	0.677534	0.737989	0.682538
		1.04383	0.625421	0.679595	0.739559	0.683832
		1.04717	0.626914	0.681585	0.740709	0.685354
		1.0505	0.62896	0.683809	0.742433	0.686639
		1.05383	0.630807	0.685902	0.744407	0.688068
		1.05717	0.632021	0.688221	0.74631	0.690177
		1.0605	0.633161	0.690354	0.748327	0.691909
		1.06383	0.634996	0.692155	0.750155	0.693646
		1.06717	0.636682	0.694087	0.752442	0.69495
		1.0705	0.638235	0.695943	0.754313	0.69655
		1.07383	0.639537	0.697474	0.756091	0.698249
		1.07717	0.641221	0.698984	0.758188	0.700005
		1.0805	0.643106	0.700672	0.760388	0.701745
		1.08383	0.645071	0.70242	0.762243	0.703601
		1.08717	0.6468	0.704212	0.763995	0.705059
		1.0905	0.648761	0.705975	0.765801	0.70664
		1.09383	0.650707	0.707879	0.767594	0.708378
		1.09717	0.652683	0.709519	0.769331	0.709983
		1.1005	0.654698	0.711243	0.770951	0.711384
		1.10383	0.656646	0.712872	0.772488	0.712863
		1.10717	0.658309	0.714824	0.77405	0.714355
		1.1105	0.659916	0.716653	0.775595	0.715729
		1.11383	0.661293	0.718705	0.777284	0.717378
		1.11717	0.662895	0.720781	0.779331	0.719395
		1.1205	0.664483	0.722668	0.781019	0.721311
		1.12383	0.665829	0.724471	0.78286	0.723468
		1.12717	0.667537	0.726134	0.78446	0.725198
		1.1305	0.668947	0.727273	0.786117	0.726973
		1.13383	0.670188	0.729023	0.788174	0.728412
		1.13717	0.671403	0.730787	0.789854	0.73018
		1.1405	0.673141	0.732679	0.79165	0.731476
		1.14383	0.674488	0.734353	0.793841	0.73293
		1.14717	0.676406	0.736294	0.795623	0.734321
		1.1505	0.678128	0.73795	0.797444	0.735484
		1.15383	0.680061	0.740258	0.798492	0.736562
		1.15717	0.681837	0.742811	0.8001	0.73804
		1.1605	0.683266	0.744759	0.801721	0.73968
		1.16383	0.684836	0.746793	0.803249	0.740967
		1.16717	0.686492	0.748652	0.804608	0.74262
		1.1705	0.688064	0.750186	0.806485	0.744712
		1.17383	0.689672	0.75234	0.808375	0.746194
		1.17717	0.690947	0.754047	0.810345	0.747905
		1.1805	0.692681	0.756065	0.81195	0.749955
		1.18383	0.69431	0.757924	0.813751	0.751839
		1.18717	0.696486	0.759185	0.815055	0.753463
		1.1905	0.698501	0.760309	0.816669	0.755288
		1.19383	0.700065	0.761838	0.817941	0.75666
		1.19717	0.701267	0.762957	0.819683	0.758253
		1.2005	0.702695	0.764494	0.821515	0.759338
		1.20383	0.704167	0.766279	0.82321	0.760599
		1.20717	0.705862	0.768175	0.825159	0.761476
		1.2105	0.707333	0.769605	0.82705	0.762968
		1.21383	0.709663	0.771173	0.828388	0.764402
		1.21717	0.711507	0.772773	0.829968	0.765735
		1.2205	0.71282	0.775146	0.831154	0.767007
		1.22383	0.714138	0.777115	0.833346	0.768455
		1.22717	0.715404	0.778291	0.83511	0.769806
		1.2305	0.716842	0.780403	0.836536	0.771121
		1.23383	0.718057	0.782218	0.838658	0.773218
		1.23717	0.719101	0.783999	0.840918	0.775077
		1.2405	0.720098	0.785741	0.842913	0.776588
		1.24383	0.72153	0.787545	0.844742	0.778347
		1.24717	0.723594	0.789676	0.846528	0.779833
		1.2505	0.725238	0.79138	0.84785	0.781327
		1.25383	0.727552	0.792539	0.849099	0.78318
		1.25717	0.729146	0.79437	0.850622	0.784719
		1.2605	0.7302	0.796009	0.852458	0.786138
		1.26383	0.731573	0.797736	0.85416	0.78772
		1.26717	0.733379	0.799437	0.85563	0.788903
		1.2705	0.735164	0.801132	0.856817	0.790232
		1.27383	0.737041	0.803053	0.858572	0.791402
		1.27717	0.738852	0.804272	0.859862	0.793258
		1.2805	0.740575	0.80602	0.861323	0.794907
		1.28383	0.741784	0.807727	0.863164	0.796198
		1.28717	0.742931	0.809756	0.864804	0.797461
		1.2905	0.74418	0.811557	0.866993	0.798825
		1.29383	0.745939	0.813238	0.868993	0.800427
		1.29717	0.747512	0.815365	0.870871	0.802126
		1.3005	0.748517	0.817027	0.873676	0.803882
		1.30383	0.749834	0.818761	0.87545	0.805529
		1.30717	0.751575	0.820702	0.877062	0.807358
		1.3105	0.753661	0.822681	0.878383	0.808942
		1.31383	0.755053	0.824639	0.879678	0.810644
		1.31717	0.756783	0.826653	0.88111	0.812372
		1.3205	0.758585	0.828218	0.883035	0.81397
		1.32383	0.759987	0.829892	0.884701	0.815605
		1.32717	0.761375	0.831381	0.886135	0.817086
		1.3305	0.763243	0.833412	0.887483	0.81848
		1.33383	0.764939	0.834541	0.888778	0.81989
		1.33717	0.766306	0.835799	0.88969	0.821174
		1.3405	0.767936	0.837707	0.891131	0.822426
		1.34383	0.769156	0.838859	0.892576	0.824001
		1.34717	0.770227	0.840927	0.893865	0.824662
		1.3505	0.771363	0.842575	0.895504	0.825971
		1.35383	0.772926	0.843959	0.897077	0.82721
		1.35717	0.774535	0.845704	0.89893	0.828309
		1.3605	0.776589	0.847027	0.900837	0.829544
		1.36383	0.778061	0.848311	0.90232	0.831392
		1.36717	0.779348	0.849909	0.90449	0.832829
		1.3705	0.781075	0.851552	0.905681	0.83453
		1.37383	0.782557	0.853648	0.906977	0.835985
		1.37717	0.784217	0.855438	0.90856	0.837484
		1.3805	0.785494	0.85769	0.910746	0.839248
		1.38383	0.787295	0.859308	0.912455	0.840732
		1.38717	0.788679	0.861181	0.914185	0.842022
		1.3905	0.79037	0.862919	0.916044	0.843473
		1.39383	0.791876	0.864694	0.917967	0.844655
		1.39717	0.793702	0.866541	0.919968	0.846201
		1.4005	0.794911	0.867839	0.921393	0.847455
		1.40383	0.796109	0.869197	0.922615	0.848178
		1.40717	0.797301	0.870654	0.92387	0.849326
		1.4105	0.798403	0.87242	0.925547	0.850438
		1.41383	0.799476	0.873989	0.927132	0.851033
		1.41717	0.800648	0.874839	0.92881	0.852672
		1.4205	0.80231	0.875815	0.93034	0.853414
		1.42383	0.804021	0.877275	0.932297	0.854858
		1.42717	0.805705	0.878429	0.933573	0.856218
		1.4305	0.807519	0.880181	0.935112	0.858343
		1.43383	0.80928	0.882023	0.936859	0.85959
		1.43717	0.811319	0.883724	0.93834	0.861448
		1.4405	0.813087	0.88532	0.939935	0.862821
		1.44383	0.814696	0.886728	0.941523	0.864625
		1.44717	0.816218	0.888337	0.943401	0.866415
		1.4505	0.817832	0.890171	0.944986	0.867953
		1.45383	0.819268	0.892061	0.946881	0.869255
		1.45717	0.821024	0.893771	0.948873	0.870688
		1.4605	0.822692	0.895346	0.950282	0.872296
		1.46383	0.824094	0.89694	0.951324	0.87384
		1.46717	0.825275	0.898232	0.952274	0.87514
		1.4705	0.826466	0.899721	0.95328	0.87671
		1.47383	0.827961	0.901573	0.954448	0.878059
		1.47717	0.8297	0.903715	0.956216	0.879395
		1.4805	0.831158	0.904693	0.957268	0.880541
		1.48383	0.832367	0.905745	0.958514	0.881821
		1.48717	0.834027	0.907607	0.959972	0.882861
		1.4905	0.835682	0.909381	0.961706	0.884269
		1.49383	0.837385	0.911032	0.963019	0.885428
		1.49717	0.839286	0.913002	0.964796	0.886829
		1.5005	0.840819	0.914629	0.966599	0.888088
		1.50383	0.842554	0.915847	0.968148	0.889224
		1.50717	0.843211	0.917147	0.969556	0.890188
		1.5105	0.844119	0.918642	0.970977	0.891792
		1.51383	0.84555	0.92045	0.972868	0.89313
		1.51717	0.846774	0.922018	0.974463	0.894159
		1.5205	0.847714	0.92367	0.975829	0.895069
		1.52383	0.848993	0.925399	0.977093	0.896301
		1.52717	0.850622	0.927017	0.977804	0.897741
		1.5305	0.852041	0.92897	0.979099	0.89888
		1.53383	0.853631	0.930922	0.980346	0.900347
		1.53717	0.855178	0.933026	0.981645	0.901845
		1.5405	0.856855	0.93528	0.98281	0.902882
		1.54383	0.858298	0.937232	0.983793	0.904509
		1.54717	0.8596	0.938485	0.984736	0.905561
		1.5505	0.860727	0.940489	0.986425	0.906398
		1.55383	0.862158	0.942546	0.987782	0.907486
		1.55717	0.863337	0.944266	0.989648	0.908659
		1.5605	0.865088	0.945438	0.991335	0.91035
		1.56383	0.866533	0.946614	0.99305	0.911669
		1.56717	0.86776	0.947805	0.994966	0.913399
		1.5705	0.868869	0.948601	0.996588	0.914728
		1.57383	0.87022	0.949343	0.99828	0.916236
		1.57717	0.872135	0.950607	1.00005	0.917791
		1.5805	0.873478	0.951978	1.00185	0.918761
		1.58383	0.874969	0.953154	1.00357	0.919886
		1.58717	0.876561	0.954767	1.00511	0.921608
		1.5905	0.878183	0.956446	1.00671	0.923525
		1.59383	0.880452	0.958589	1.00799	0.925018
		1.59717	0.88194	0.960729	1.00982	0.926029
		1.6005	0.883271	0.962582	1.01093	0.927616
		1.60383	0.884608	0.964432	1.01218	0.928861
		1.60717	0.885889	0.966404	1.01339	0.930269
		1.6105	0.887507	0.967922	1.01487	0.931605
		1.61383	0.889099	0.969611	1.01618	0.932883
		1.61717	0.890244	0.971795	1.0179	0.933984
		1.6205	0.891532	0.973321	1.01904	0.935238
		1.62383	0.8929	0.97476	1.02066	0.936482
		1.62717	0.894582	0.975673	1.02215	0.938052
		1.6305	0.895769	0.977047	1.02385	0.938748
		1.63383	0.897419	0.978328	1.02573	0.93989
		1.63717	0.898644	0.979454	1.02704	0.941079
		1.6405	0.90058	0.980973	1.02844	0.941947
		1.64383	0.901528	0.982989	1.02974	0.942837
		1.64717	0.902366	0.984325	1.03123	0.943965
		1.6505	0.904133	0.986079	1.03267	0.945491
		1.65383	0.905168	0.988039	1.03403	0.946963
		1.65717	0.90654	0.990108	1.03527	0.948171
		1.6605	0.908051	0.991777	1.03636	0.949314
		1.66383	0.908897	0.993482	1.03755	0.950596
		1.66717	0.91001	0.99515	1.03869	0.952609
		1.6705	0.911291	0.99661	1.04005	0.953978
		1.67383	0.912959	0.998057	1.04139	0.955628
		1.67717	0.914298	0.999489	1.04274	0.957308
		1.6805	0.915551	1.00142	1.04353	0.959078
		1.68383	0.916973	1.00287	1.04517	0.960462
		1.68717	0.918392	1.00437	1.04615	0.961671
		1.6905	0.9198	1.00545	1.04785	0.962894
		1.69383	0.921327	1.00663	1.04905	0.96406
		1.69717	0.922848	1.00802	1.05072	0.964766
		1.7005	0.924707	1.00922	1.05235	0.965939
		1.70383	0.925629	1.01045	1.05393	0.96689
		1.70717	0.927244	1.01187	1.05523	0.967702
		1.7105	0.928378	1.0134	1.05677	0.968403
		1.71383	0.929564	1.01476	1.05827	0.969054
		1.71717	0.931269	1.01635	1.05945	0.969751
		1.7205	0.932553	1.01782	1.06081	0.970572
		1.72383	0.934257	1.01896	1.06191	0.971557
		1.72717	0.935567	1.02049	1.06294	0.972684
		1.7305	0.936979	1.0225	1.06407	0.974009
		1.73383	0.938589	1.02402	1.06581	0.975726
		1.73717	0.940004	1.02551	1.06719	0.977032
		1.7405	0.941261	1.02666	1.06879	0.978426
		1.74383	0.942286	1.02856	1.07005	0.980239
		1.74717	0.943604	1.03005	1.0713	0.981937
		1.7505	0.944863	1.03143	1.07318	0.983557
		1.75383	0.945747	1.03264	1.0745	0.984829
		1.75717	0.94694	1.03367	1.07637	0.986064
		1.7605	0.948455	1.03518	1.07783	0.98707
		1.76383	0.949684	1.03665	1.08013	0.988366
		1.76717	0.950958	1.03824	1.08187	0.989701
		1.7705	0.952024	1.03981	1.08337	0.990462
		1.77383	0.95341	1.04125	1.08444	0.991641
		1.77717	0.954804	1.04295	1.08582	0.992378
		1.7805	0.956231	1.04426	1.08666	0.993425
		1.78383	0.957985	1.04579	1.08757	0.994839
		1.78717	0.959592	1.0472	1.0888	0.996272
		1.7905	0.961146	1.04865	1.08968	0.997273
		1.79383	0.962689	1.05043	1.09066	0.998769
		1.79717	0.964665	1.05218	1.09188	1.00012
		1.8005	0.966454	1.05376	1.09322	1.00159
		1.80383	0.968015	1.05512	1.09434	1.00303
		1.80717	0.969382	1.05654	1.09579	1.0043
		1.8105	0.970612	1.05819	1.09692	1.00546
		1.81383	0.971681	1.05883	1.09812	1.00638
		1.81717	0.973013	1.06021	1.09929	1.00764
		1.8205	0.974418	1.06163	1.10054	1.00851
		1.82383	0.975732	1.063	1.1024	1.00951
		1.82717	0.976831	1.06423	1.10374	1.01055
		1.8305	0.978217	1.06577	1.10524	1.01186
		1.83383	0.979577	1.06766	1.10618	1.01273
		1.83717	0.980647	1.06928	1.10733	1.01348
		1.8405	0.981904	1.07083	1.10867	1.01477
		1.84383	0.983128	1.07254	1.10985	1.01602
		1.84717	0.98437	1.07386	1.11065	1.01702
		1.8505	0.986103	1.07563	1.11185	1.01832
		1.85383	0.987452	1.07747	1.11294	1.01937
		1.85717	0.988776	1.07916	1.11427	1.02033
		1.8605	0.990164	1.08096	1.11513	1.02161
		1.86383	0.991921	1.08254	1.11621	1.02288
		1.86717	0.993221	1.0839	1.11748	1.02376
		1.8705	0.994252	1.08501	1.11868	1.02538
		1.87383	0.995522	1.08669	1.11998	1.02637
		1.87717	0.996691	1.08768	1.12098	1.02719
		1.8805	0.997989	1.08876	1.12212	1.02872
		1.88383	0.999541	1.09033	1.12358	1.03045
		1.88717	1.00111	1.09185	1.12497	1.03194
		1.8905	1.00189	1.09281	1.12673	1.03369
		1.89383	1.00314	1.09415	1.12825	1.03513
		1.89717	1.00409	1.09585	1.12982	1.03672
		1.9005	1.00538	1.09738	1.13096	1.03831
		1.90383	1.00636	1.09874	1.13254	1.03956
		1.90717	1.00772	1.10033	1.13395	1.04066
		1.9105	1.00907	1.10133	1.13508	1.04152
		1.91383	1.01042	1.10297	1.13613	1.0422
		1.91717	1.01199	1.10475	1.13725	1.04376
		1.9205	1.01314	1.10626	1.13818	1.04427
		1.92383	1.01426	1.10763	1.13927	1.0451
		1.92717	1.01534	1.10917	1.13994	1.04568
		1.9305	1.01686	1.11034	1.14133	1.04631
		1.93383	1.01789	1.11173	1.14249	1.04672
		1.93717	1.01901	1.11349	1.14315	1.04811
		1.9405	1.02068	1.11506	1.14421	1.049
		1.94383	1.02193	1.1165	1.14524	1.05031
		1.94717	1.02304	1.11771	1.1468	1.0515
		1.9505	1.02456	1.11914	1.14827	1.05251
		1.95383	1.02586	1.12076	1.14939	1.05361
		1.95717	1.02693	1.1216	1.15133	1.05451
		1.9605	1.02875	1.12283	1.1532	1.05569
		1.96383	1.02984	1.12415	1.15461	1.05727
		1.96717	1.03215	1.1257	1.15595	1.05875
		1.9705	1.03352	1.12703	1.15756	1.05941
		1.97383	1.03462	1.12848	1.15895	1.06057
		1.97717	1.03612	1.12996	1.16049	1.0619
		1.9805	1.03733	1.13178	1.16184	1.06286
		1.98383	1.03893	1.13307	1.1628	1.06402
		1.98717	1.03999	1.13469	1.16392	1.06454
		1.9905	1.04153	1.13624	1.16502	1.06546
		1.99383	1.0429	1.13782	1.16626	1.06605
		1.99717	1.04431	1.13898	1.16762	1.06676
		2.0005	1.04523	1.14083	1.16841	1.06774
		2.00383	1.04641	1.14235	1.16927	1.06882
		2.00717	1.04814	1.14368	1.17033	1.07018
		2.0105	1.04967	1.14515	1.17144	1.07111
		2.01383	1.05075	1.14624	1.17318	1.07204
		2.01717	1.05214	1.14781	1.17438	1.07316
		2.0205	1.05323	1.14897	1.17576	1.0743
		2.02383	1.0547	1.15033	1.17733	1.07573
		2.02717	1.05584	1.15162	1.17871	1.07751
		2.0305	1.05676	1.15303	1.17981	1.07881
		2.03383	1.05769	1.15453	1.1809	1.08026
		2.03717	1.05819	1.15572	1.182	1.08165
		2.0405	1.05888	1.15733	1.18328	1.08311
		2.04383	1.06004	1.15909	1.18458	1.0845
		2.04717	1.06101	1.16028	1.18529	1.08539
		2.0505	1.06202	1.16123	1.1864	1.08652
		2.05383	1.06321	1.16221	1.18745	1.08738
		2.05717	1.06478	1.16312	1.18847	1.08793
		2.0605	1.06579	1.1642	1.18971	1.08854
		2.06383	1.06737	1.1649	1.1909	1.08946
		2.06717	1.06904	1.1664	1.19171	1.09026
		2.0705	1.07069	1.16746	1.19312	1.09125
		2.07383	1.07246	1.16906	1.19451	1.09252
		2.07717	1.07343	1.17029	1.19643	1.09361
		2.0805	1.07416	1.17129	1.19828	1.0947
		2.08383	1.07531	1.17298	1.19983	1.09564
		2.08717	1.0767	1.17428	1.20151	1.09673
		2.0905	1.07771	1.17596	1.20278	1.09825
		2.09383	1.0785	1.17725	1.20426	1.0996
		2.09717	1.07965	1.17938	1.20534	1.10069
		2.1005	1.08057	1.18125	1.20649	1.10205
		2.10383	1.08137	1.18296	1.2077	1.10349
		2.10717	1.0824	1.18487	1.20945	1.10476
		2.1105	1.08333	1.18662	1.21017	1.1057
		2.11383	1.08445	1.18805	1.21135	1.1066
		2.11717	1.08628	1.18955	1.21277	1.10767
		2.1205	1.08781	1.19118	1.21363	1.10874
		2.12383	1.08898	1.19247	1.21459	1.10941
		2.12717	1.09054	1.19374	1.21503	1.11059
		2.1305	1.09241	1.19475	1.21568	1.11201
		2.13383	1.09408	1.19613	1.21668	1.11283
		2.13717	1.09508	1.19732	1.21792	1.11393
		2.1405	1.09644	1.19861	1.21913	1.11501
		2.14383	1.09739	1.19971	1.2201	1.11579
		2.14717	1.09895	1.20097	1.22155	1.1164
		2.1505	1.10035	1.20237	1.22257	1.11717
		2.15383	1.10164	1.20347	1.22346	1.11842
		2.15717	1.10246	1.20464	1.22427	1.11974
		2.1605	1.1037	1.20617	1.22515	1.12052
		2.16383	1.10493	1.20781	1.22582	1.12148
		2.16717	1.10566	1.20883	1.22707	1.1225
		2.1705	1.10618	1.21015	1.22833	1.12379
		2.17383	1.10691	1.21173	1.22986	1.12473
		2.17717	1.10775	1.21311	1.23049	1.12539
		2.1805	1.10892	1.21439	1.23212	1.12665
		2.18383	1.11042	1.21606	1.23312	1.12812
		2.18717	1.1112	1.21696	1.23392	1.12953
		2.1905	1.11244	1.21778	1.23509	1.13058
		2.19383	1.11394	1.21897	1.23595	1.13196
		2.19717	1.11567	1.21995	1.23737	1.13357
		2.2005	1.11739	1.22149	1.23868	1.13478
		2.20383	1.11838	1.22294	1.23968	1.13601
		2.20717	1.12016	1.22427	1.24104	1.13702
		2.2105	1.12124	1.22545	1.24246	1.13783
		2.21383	1.12299	1.22657	1.2441	1.13856
		2.21717	1.12445	1.22754	1.24508	1.13964
		2.2205	1.12591	1.22854	1.24602	1.14081
		2.22383	1.12742	1.22964	1.24732	1.14177
		2.22717	1.12878	1.2316	1.24842	1.14244
		2.2305	1.13004	1.2333	1.24967	1.14352
		2.23383	1.1311	1.23422	1.25141	1.14399
		2.23717	1.13238	1.23583	1.25263	1.14453
		2.2405	1.1334	1.23755	1.25355	1.14532
		2.24383	1.13458	1.23943	1.25469	1.14579
		2.24717	1.13567	1.24118	1.25581	1.14696
		2.2505	1.13695	1.24288	1.25652	1.1482
		2.25383	1.13821	1.24378	1.25764	1.14907
		2.25717	1.13924	1.24555	1.25876	1.14961
		2.2605	1.14057	1.24722	1.25946	1.15051
		2.26383	1.14152	1.24862	1.26039	1.15214
		2.26717	1.14248	1.25028	1.26149	1.15298
		2.2705	1.1434	1.25123	1.2622	1.15403
		2.27383	1.1446	1.25205	1.26355	1.15493
		2.27717	1.14568	1.25332	1.26479	1.1558
		2.2805	1.14726	1.25431	1.26588	1.15653
		2.28383	1.1482	1.25535	1.26658	1.15824
		2.28717	1.14948	1.25645	1.2671	1.15929
		2.2905	1.1507	1.25789	1.2687	1.16027
		2.29383	1.15176	1.25916	1.26958	1.16105
		2.29717	1.1531	1.26004	1.27045	1.16185
		2.3005	1.15438	1.26077	1.27178	1.16259
		2.30383	1.15576	1.26234	1.27209	1.16369
		2.30717	1.15698	1.26395	1.27296	1.16493
		2.3105	1.15789	1.26548	1.27402	1.16617
		2.31383	1.15869	1.26644	1.27479	1.16788
		2.31717	1.15954	1.26713	1.27582	1.16874
		2.3205	1.16078	1.26799	1.27689	1.16959
		2.32383	1.16171	1.26917	1.2776	1.1703
		2.32717	1.163	1.27004	1.27884	1.17132
		2.3305	1.16413	1.27117	1.27989	1.17285
		2.33383	1.16518	1.27299	1.28088	1.17357
		2.33717	1.16643	1.27405	1.28164	1.17465
		2.3405	1.16726	1.27551	1.28313	1.17512
		2.34383	1.16871	1.27714	1.28425	1.17598
		2.34717	1.16963	1.27841	1.2854	1.1771
		2.3505	1.17074	1.28004	1.28645	1.17816
		2.35383	1.17216	1.2813	1.28784	1.17882
		2.35717	1.17286	1.28234	1.2894	1.17965
		2.3605	1.17395	1.28363	1.29033	1.18027
		2.36383	1.17481	1.28473	1.29165	1.18108
		2.36717	1.17568	1.28599	1.29287	1.18196
		2.3705	1.1767	1.28744	1.29389	1.18304
		2.37383	1.17758	1.28872	1.29512	1.18463
		2.37717	1.1781	1.28952	1.29612	1.18579
		2.3805	1.17941	1.29009	1.297	1.18703
		2.38383	1.18057	1.29071	1.2981	1.1877
		2.38717	1.18205	1.29154	1.299	1.18844
		2.3905	1.18295	1.29292	1.29974	1.18909
		2.39383	1.18447	1.29415	1.30048	1.18987
		2.39717	1.18592	1.29575	1.30105	1.19133
		2.4005	1.18671	1.29709	1.30224	1.19205
		2.40383	1.18838	1.29801	1.30309	1.19258
		2.40717	1.18982	1.2997	1.30445	1.19323
		2.4105	1.19138	1.30105	1.30558	1.19427
		2.41383	1.19258	1.3028	1.30694	1.19554
		2.41717	1.1939	1.30431	1.30785	1.1964
		2.4205	1.19498	1.30569	1.30898	1.19792
		2.42383	1.19591	1.30678	1.30985	1.19878
		2.42717	1.19676	1.30835	1.31055	1.19972
		2.4305	1.19745	1.3096	1.31184	1.2009
		2.43383	1.19861	1.31107	1.31279	1.20217
		2.43717	1.19981	1.31246	1.31423	1.20355
		2.4405	1.20073	1.31347	1.31507	1.20508
		2.44383	1.20211	1.31441	1.31643	1.20613
		2.44717	1.2036	1.3158	1.31777	1.20723
		2.4505	1.20448	1.31718	1.3189	1.20772
		2.45383	1.20544	1.31834	1.32003	1.20884
		2.45717	1.2067	1.31977	1.32098	1.20929
		2.4605	1.20828	1.32077	1.32205	1.20989
		2.46383	1.20898	1.32166	1.32309	1.21064
		2.46717	1.20972	1.32282	1.32423	1.21078
		2.4705	1.21092	1.32428	1.32527	1.21091
		2.47383	1.21181	1.32581	1.32618	1.2115
		2.47717	1.21264	1.32724	1.32667	1.21245
		2.4805	1.21357	1.32863	1.3275	1.21315
		2.48383	1.21453	1.32991	1.32779	1.21357
		2.48717	1.21542	1.33111	1.32846	1.2146
		2.4905	1.2164	1.33231	1.32906	1.21544
		2.49383	1.21751	1.33389	1.32991	1.21693
		2.49717	1.21867	1.33543	1.33146	1.21788
		2.5005	1.22023	1.33661	1.33253	1.21938
		2.50383	1.22149	1.33803	1.33394	1.22064
		2.50717	1.2229	1.33941	1.33541	1.22211
		2.5105	1.22459	1.34076	1.3368	1.22355
		2.51383	1.22576	1.34218	1.33808	1.22436
		2.51717	1.22733	1.34353	1.33934	1.22549
		2.5205	1.22839	1.34427	1.34057	1.22673
		2.52383	1.22957	1.34522	1.34153	1.22717
		2.52717	1.23044	1.34651	1.34232	1.22807
		2.5305	1.23134	1.34717	1.34303	1.22871
		2.53383	1.23226	1.34807	1.34407	1.22949
		2.53717	1.23324	1.34872	1.34474	1.23034
		2.5405	1.23416	1.34926	1.34527	1.23081
		2.54383	1.23541	1.35023	1.34594	1.23158
		2.54717	1.23663	1.35084	1.34656	1.23171
		2.5505	1.23792	1.35197	1.34729	1.23217
		2.55383	1.23942	1.35293	1.34863	1.23326
		2.55717	1.24036	1.35426	1.34972	1.23379
		2.5605	1.24184	1.35535	1.35086	1.23486
		2.56383	1.24288	1.35669	1.3523	1.23551
		2.56717	1.24421	1.35825	1.35355	1.23699
		2.5705	1.24523	1.36008	1.35496	1.23781
		2.57383	1.24636	1.36166	1.35601	1.23864
		2.57717	1.24705	1.36321	1.35729	1.2392
		2.5805	1.24785	1.36503	1.3588	1.23929
		2.58383	1.24928	1.36651	1.35985	1.24019
		2.58717	1.24976	1.36794	1.36037	1.24131
		2.5905	1.25077	1.36973	1.36149	1.24213
		2.59383	1.25177	1.37127	1.36229	1.24273
		2.59717	1.25288	1.37236	1.36293	1.24333
		2.6005	1.25361	1.37353	1.36387	1.2441
		2.60383	1.25443	1.37508	1.36469	1.24447
		2.60717	1.25547	1.37628	1.36571	1.24532
		2.6105	1.25674	1.37754	1.36668	1.24633
		2.61383	1.25787	1.37839	1.36735	1.24723
		2.61717	1.25901	1.37966	1.36852	1.2485
		2.6205	1.2605	1.38053	1.36946	1.24957
		2.62383	1.26111	1.38158	1.36985	1.25065
		2.62717	1.26268	1.38241	1.37078	1.25212
		2.6305	1.26416	1.38356	1.37204	1.25326
		2.63383	1.26528	1.38491	1.37307	1.25453
		2.63717	1.26612	1.38549	1.37407	1.255
		2.6405	1.26732	1.38631	1.37534	1.25544
		2.64383	1.26819	1.38743	1.37668	1.25614
		2.64717	1.2694	1.38834	1.37741	1.25707
		2.6505	1.27071	1.38933	1.37802	1.25814
		2.65383	1.27141	1.39024	1.37879	1.2589
		2.65717	1.27268	1.39162	1.38017	1.25943
		2.6605	1.27353	1.39251	1.38109	1.26024
		2.66383	1.27414	1.39406	1.38251	1.26084
		2.66717	1.27503	1.39501	1.38394	1.26156
		2.6705	1.27528	1.39631	1.3849	1.2625
		2.67383	1.27601	1.39755	1.38566	1.26361
		2.67717	1.27699	1.3983	1.38665	1.2642
		2.6805	1.27846	1.39931	1.38711	1.26488
		2.68383	1.27995	1.40042	1.38804	1.26581
		2.68717	1.28099	1.40132	1.38824	1.26583
		2.6905	1.28209	1.40221	1.38855	1.26673
		2.69383	1.28349	1.40319	1.38933	1.26769
		2.69717	1.28466	1.40433	1.39004	1.26866
		2.7005	1.28514	1.40528	1.39051	1.26927
		2.70383	1.28618	1.40619	1.39095	1.26982
		2.70717	1.28768	1.40754	1.39176	1.27094
		2.7105	1.28844	1.40897	1.39188	1.27222
		2.71383	1.28938	1.40992	1.39218	1.27328
		2.71717	1.29066	1.41117	1.39307	1.27444
		2.7205	1.2916	1.41229	1.39453	1.27551
		2.72383	1.29274	1.41426	1.39608	1.27701
		2.72717	1.29358	1.41561	1.39782	1.27828
		2.7305	1.29426	1.41719	1.39955	1.27894
		2.73383	1.29529	1.41839	1.40086	1.27953
		2.73717	1.29598	1.42011	1.40222	1.28044
		2.7405	1.29713	1.42166	1.40398	1.28128
		2.74383	1.29851	1.4225	1.40515	1.28158
		2.74717	1.29991	1.4239	1.40645	1.28215
		2.7505	1.3008	1.42499	1.40748	1.28297
		2.75383	1.30142	1.42613	1.40823	1.28332
		2.75717	1.30252	1.42703	1.40908	1.28417
		2.7605	1.30319	1.42833	1.40992	1.28493
		2.76383	1.30376	1.42931	1.41023	1.28546
		2.76717	1.30478	1.43018	1.4106	1.28615
		2.7705	1.30589	1.43129	1.41085	1.28721
		2.77383	1.30716	1.43185	1.41106	1.2884
		2.77717	1.30776	1.43269	1.41119	1.28909
		2.7805	1.30895	1.43325	1.41198	1.28982
		2.78383	1.31012	1.43458	1.41255	1.29081
		2.78717	1.31084	1.43558	1.41349	1.29162
		2.7905	1.31235	1.43705	1.4142	1.29265
		2.79383	1.31361	1.43815	1.41524	1.29325
		2.79717	1.31469	1.43886	1.41595	1.29406
		2.8005	1.31569	1.44009	1.41696	1.29439
		2.80383	1.31679	1.44143	1.41806	1.29538
		2.80717	1.31754	1.4426	1.41915	1.29609
		2.8105	1.31879	1.44374	1.41949	1.29615
		2.81383	1.31979	1.44522	1.42092	1.29687
		2.81717	1.32074	1.44648	1.42205	1.29751
		2.8205	1.3215	1.44738	1.42343	1.29773
		2.82383	1.32239	1.44828	1.42435	1.29817
		2.82717	1.32319	1.44947	1.42488	1.29909
		2.8305	1.32372	1.45059	1.42586	1.30001
		2.83383	1.32479	1.4519	1.42674	1.30062
		2.83717	1.32572	1.45328	1.4274	1.30172
		2.8405	1.32669	1.45418	1.42821	1.30254
		2.84383	1.3274	1.45551	1.42951	1.30359
		2.84717	1.32855	1.45692	1.4303	1.3047
		2.8505	1.32943	1.45841	1.43068	1.30638
		2.85383	1.33075	1.45931	1.43173	1.30753
		2.85717	1.33201	1.46034	1.43258	1.30887
		2.8605	1.33299	1.46137	1.43354	1.31024
		2.86383	1.33401	1.46219	1.43435	1.3114
		2.86717	1.33499	1.46347	1.43557	1.31191
		2.8705	1.33618	1.46451	1.43642	1.3127
		2.87383	1.33719	1.46542	1.43744	1.31337
		2.87717	1.33848	1.46633	1.43837	1.3138
		2.8805	1.33909	1.46726	1.4395	1.31467
		2.88383	1.34043	1.46769	1.4405	1.31559
		2.88717	1.34118	1.46829	1.44206	1.31628
		2.8905	1.34214	1.4692	1.44302	1.31726
		2.89383	1.34319	1.47009	1.44372	1.31815
		2.89717	1.3442	1.47117	1.44499	1.3187
		2.9005	1.34527	1.47236	1.44573	1.31932
		2.90383	1.3463	1.47371	1.44655	1.32021
		2.90717	1.34688	1.47465	1.44755	1.32082
		2.9105	1.34781	1.47598	1.44835	1.32177
		2.91383	1.3486	1.47733	1.44887	1.32284
		2.91717	1.34961	1.47859	1.44957	1.3237
		2.9205	1.35043	1.47985	1.45046	1.3239
		2.92383	1.35096	1.48113	1.45147	1.32498
		2.92717	1.35194	1.4828	1.4522	1.3257
		2.9305	1.35281	1.48392	1.45284	1.32622
		2.93383	1.35355	1.48535	1.45358	1.32675
		2.93717	1.35472	1.48668	1.45417	1.32712
		2.9405	1.35571	1.48761	1.45524	1.32775
		2.94383	1.35632	1.48868	1.4557	1.32831
		2.94717	1.35738	1.48988	1.45643	1.32898
		2.9505	1.35873	1.49055	1.45773	1.32984
		2.95383	1.35975	1.49127	1.45897	1.33049
		2.95717	1.3611	1.49187	1.45965	1.33085
		2.9605	1.36271	1.49277	1.46046	1.33174
		2.96383	1.36378	1.4936	1.46121	1.33218
		2.96717	1.36404	1.49469	1.4619	1.3329
		2.9705	1.36517	1.49576	1.46268	1.33351
		2.97383	1.36598	1.49664	1.46332	1.33435
		2.97717	1.36685	1.49788	1.46367	1.3352
		2.9805	1.36794	1.4992	1.46428	1.33598
		2.98383	1.36887	1.5001	1.46497	1.33656
		2.98717	1.36929	1.50129	1.46582	1.33762
		2.9905	1.36989	1.50245	1.46661	1.33884
		2.99383	1.37082	1.5036	1.46712	1.33968
		2.99717	1.37187	1.50457	1.46781	1.34029
		3.0005	1.3726	1.50602	1.46837	1.34117
		3.00383	1.37349	1.50688	1.46932	1.34158
		3.00717	1.37427	1.50768	1.47033	1.34231
		3.0105	1.3749	1.50841	1.47134	1.34303
		3.01383	1.37601	1.50951	1.47233	1.34378
		3.01717	1.37709	1.51026	1.47321	1.34505
		3.0205	1.3784	1.5108	1.47398	1.34592
		3.02383	1.3795	1.51196	1.47524	1.34662
		3.02717	1.38063	1.5128	1.47625	1.34758
		3.0305	1.38144	1.51324	1.47721	1.34808
		3.03383	1.38204	1.51469	1.4781	1.34931
		3.03717	1.38314	1.51544	1.47904	1.34989
		3.0405	1.38409	1.51695	1.48008	1.35055
		3.04383	1.38487	1.51799	1.48067	1.35101
		3.04717	1.38604	1.51911	1.48172	1.35168
		3.0505	1.38695	1.51988	1.48246	1.35255
		3.05383	1.38798	1.52125	1.48321	1.35349
		3.05717	1.38913	1.52255	1.48423	1.35413
		3.0605	1.39028	1.52353	1.48506	1.35438
		3.06383	1.39159	1.52455	1.48587	1.35479
		3.06717	1.39227	1.52558	1.48684	1.35578
		3.0705	1.39331	1.52648	1.48783	1.35663
		3.07383	1.39408	1.52735	1.48864	1.35737
		3.07717	1.39473	1.52804	1.48961	1.35808
		3.0805	1.39573	1.52937	1.49009	1.35893
		3.08383	1.39673	1.53066	1.49043	1.35962
		3.08717	1.39752	1.5316	1.49107	1.35984
		3.0905	1.39829	1.53277	1.49189	1.36028
		3.09383	1.39924	1.5337	1.49273	1.36087
		3.09717	1.40041	1.53462	1.4933	1.36135
		3.1005	1.40132	1.53588	1.49375	1.36199
		3.10383	1.40225	1.53653	1.49472	1.36202
		3.10717	1.40326	1.53806	1.49549	1.36273
		3.1105	1.40423	1.53873	1.49581	1.36306
		3.11383	1.40552	1.53995	1.49663	1.36396
		3.11717	1.40651	1.5413	1.49697	1.36457
		3.1205	1.4076	1.54223	1.49806	1.36538
		3.12383	1.40833	1.54336	1.49953	1.36614
		3.12717	1.40933	1.54445	1.50048	1.36721
		3.1305	1.41045	1.54552	1.50171	1.36829
		3.13383	1.41122	1.54697	1.5027	1.3694
		3.13717	1.4124	1.54824	1.50363	1.37025
		3.1405	1.41292	1.54915	1.5047	1.37096
		3.14383	1.41372	1.55029	1.50582	1.37166
		3.14717	1.41477	1.55131	1.50628	1.37233
		3.1505	1.41599	1.55232	1.50685	1.37287
		3.15383	1.41694	1.55328	1.50777	1.3732
		3.15717	1.41849	1.55398	1.5085	1.37389
		3.1605	1.41975	1.55472	1.5091	1.3747
		3.16383	1.42112	1.55507	1.50925	1.37488
		3.16717	1.42204	1.55559	1.51009	1.37588
		3.1705	1.42298	1.55638	1.51039	1.37642
		3.17383	1.42376	1.55754	1.51056	1.37755
		3.17717	1.42445	1.55841	1.51083	1.37841
		3.1805	1.42517	1.55948	1.51102	1.37937
		3.18383	1.42603	1.56055	1.51095	1.37988
		3.18717	1.42669	1.56125	1.51188	1.38064
		3.1905	1.42715	1.56296	1.513	1.38152
		3.19383	1.42795	1.56427	1.51357	1.38272
		3.19717	1.42867	1.56541	1.51422	1.38364
		3.2005	1.42958	1.56706	1.5151	1.38475
		3.20383	1.43044	1.56822	1.51584	1.38567
		3.20717	1.43083	1.56904	1.51689	1.38643
		3.2105	1.43176	1.57003	1.51771	1.38688
		3.21383	1.43296	1.57081	1.51833	1.38769
		3.21717	1.43407	1.5717	1.51952	1.3881
		3.2205	1.43472	1.57279	1.52052	1.38878
		3.22383	1.43598	1.57339	1.52189	1.38921
		3.22717	1.43631	1.57461	1.52298	1.39008
		3.2305	1.43696	1.57539	1.5241	1.3905
		3.23383	1.43762	1.57676	1.52513	1.39149
		3.23717	1.4384	1.57789	1.52533	1.39187
		3.2405	1.43931	1.57914	1.52616	1.39248
		3.24383	1.43982	1.58026	1.52677	1.39318
		3.24717	1.44081	1.58136	1.52737	1.394
		3.2505	1.4416	1.58267	1.52802	1.39459
		3.25383	1.44182	1.58412	1.52905	1.39556
		3.25717	1.44283	1.58568	1.52962	1.39651
		3.2605	1.44343	1.58671	1.53031	1.39738
		3.26383	1.44451	1.58787	1.5308	1.39796
		3.26717	1.44557	1.5891	1.53091	1.39845
		3.2705	1.44681	1.59003	1.53132	1.3985
		3.27383	1.4479	1.5906	1.53174	1.39868
		3.27717	1.44942	1.59145	1.53201	1.3992
		3.2805	1.45062	1.59223	1.53268	1.40023
		3.28383	1.45154	1.59303	1.53387	1.40066
		3.28717	1.45272	1.59381	1.53491	1.40173
		3.2905	1.45359	1.59456	1.53629	1.40192
		3.29383	1.45427	1.59564	1.53711	1.40295
		3.29717	1.45527	1.59595	1.53821	1.40328
		3.3005	1.45595	1.59673	1.53915	1.40401
		3.30383	1.45681	1.59727	1.53985	1.40458
		3.30717	1.45772	1.59793	1.5407	1.40596
		3.3105	1.45809	1.59864	1.54148	1.40744
		3.31383	1.45887	1.59936	1.5425	1.40831
		3.31717	1.45964	1.60062	1.54304	1.40911
		3.3205	1.46014	1.6018	1.54397	1.40996
		3.32383	1.46111	1.60273	1.54499	1.4107
		3.32717	1.46214	1.60366	1.5459	1.4111
		3.3305	1.46338	1.60498	1.54636	1.41154
		3.33383	1.46479	1.60635	1.54711	1.41224
		3.33717	1.46629	1.60753	1.54836	1.41217
		3.3405	1.46717	1.60874	1.54868	1.41263
		3.34383	1.46855	1.61008	1.54961	1.41324
		3.34717	1.46916	1.61127	1.55092	1.41433
		3.3505	1.46979	1.61222	1.55193	1.41474
		3.35383	1.47085	1.61329	1.55312	1.41542
		3.35717	1.47122	1.61431	1.55375	1.41569
		3.3605	1.47193	1.6151	1.55464	1.41644
		3.36383	1.47256	1.61613	1.55559	1.41698
		3.36717	1.47294	1.61691	1.55606	1.41773
		3.3705	1.47389	1.61762	1.55617	1.41884
		3.37383	1.47469	1.61803	1.55636	1.41999
		3.37717	1.47546	1.61904	1.5567	1.42046
		3.3805	1.47628	1.61995	1.55748	1.42118
		3.38383	1.47687	1.6212	1.55782	1.42217
		3.38717	1.47715	1.6221	1.55839	1.42278
		3.3905	1.47808	1.62355	1.55902	1.42367
		3.39383	1.47921	1.62454	1.55928	1.42402
		3.39717	1.47978	1.62569	1.55995	1.42469
		3.4005	1.48063	1.62681	1.56062	1.42526
		3.40383	1.48128	1.62779	1.56113	1.42546
		3.40717	1.48169	1.62888	1.56152	1.42619
		3.4105	1.48288	1.62981	1.5625	1.42705
		3.41383	1.48379	1.63009	1.5634	1.42789
		3.41717	1.48475	1.631	1.5643	1.42854
		3.4205	1.48579	1.63188	1.56542	1.42924
		3.42383	1.48654	1.63246	1.5656	1.42992
		3.42717	1.48751	1.63333	1.5668	1.43065
		3.4305	1.48842	1.63457	1.56768	1.43136
		3.43383	1.48927	1.63492	1.5681	1.43199
		3.43717	1.49001	1.63564	1.56865	1.43284
		3.4405	1.49086	1.63651	1.56932	1.43349
		3.44383	1.49154	1.63772	1.5702	1.43397
		3.44717	1.49212	1.63902	1.57093	1.43452
		3.4505	1.49302	1.64048	1.57145	1.43462
		3.45383	1.49357	1.64176	1.57216	1.43453
		3.45717	1.49448	1.64302	1.57305	1.43502
		3.4605	1.49532	1.6436	1.5737	1.43485
		3.46383	1.49583	1.64484	1.57447	1.43518
		3.46717	1.49634	1.64594	1.57526	1.43548
		3.4705	1.49719	1.647	1.57576	1.43595
		3.47383	1.49809	1.64793	1.57622	1.43689
		3.47717	1.49974	1.64842	1.57689	1.43757
		3.4805	1.50088	1.64902	1.57759	1.43842
		3.48383	1.5016	1.65	1.57861	1.43965
		3.48717	1.50213	1.65061	1.57954	1.44082
		3.4905	1.50304	1.65129	1.58015	1.44143
		3.49383	1.50373	1.65212	1.58072	1.44209
		3.49717	1.50466	1.65294	1.58104	1.44262
		3.5005	1.50581	1.65326	1.58156	1.44338
		3.50383	1.50638	1.65366	1.58222	1.44433
		3.50717	1.50784	1.65444	1.58246	1.44519
		3.5105	1.50861	1.65527	1.58307	1.44576
		3.51383	1.50996	1.65646	1.58379	1.44625
		3.51717	1.51113	1.65709	1.58461	1.44616
		3.5205	1.51181	1.65804	1.58543	1.44648
		3.52383	1.51312	1.65881	1.58638	1.44707
		3.52717	1.51405	1.65943	1.58713	1.44718
		3.5305	1.51481	1.66021	1.58785	1.44799
		3.53383	1.51547	1.66094	1.58861	1.449
		3.53717	1.51637	1.66168	1.58893	1.4501
		3.5405	1.51701	1.66263	1.58959	1.45111
		3.54383	1.51802	1.66327	1.59029	1.45169
		3.54717	1.51854	1.66463	1.5915	1.45303
		3.5505	1.51886	1.66585	1.59247	1.45381
		3.55383	1.51943	1.66694	1.59316	1.45465
		3.55717	1.52031	1.66797	1.59348	1.45515
		3.5605	1.52112	1.66892	1.59362	1.45539
		3.56383	1.52217	1.66996	1.59424	1.45581
		3.56717	1.52327	1.67083	1.59477	1.45675
		3.5705	1.5237	1.67166	1.59507	1.45741
		3.57383	1.5251	1.6727	1.59517	1.45786
		3.57717	1.52553	1.67352	1.59616	1.45832
		3.5805	1.52671	1.67473	1.59702	1.45853
		3.58383	1.52767	1.67588	1.59759	1.45835
		3.58717	1.52861	1.67678	1.59804	1.45887
		3.5905	1.52961	1.67725	1.59852	1.45936
		3.59383	1.53017	1.67803	1.59911	1.46013
		3.59717	1.53106	1.67911	1.60002	1.4611
		3.6005	1.53162	1.67965	1.60085	1.4615
		3.60383	1.53239	1.68049	1.60137	1.46217
		3.60717	1.53263	1.68178	1.60239	1.46265
		3.6105	1.53328	1.68263	1.60349	1.46303
		3.61383	1.53387	1.68397	1.60451	1.46397
		3.61717	1.53466	1.68495	1.60508	1.46415
		3.6205	1.53571	1.68587	1.60548	1.46521
		3.62383	1.53641	1.68685	1.60622	1.4663
		3.62717	1.53743	1.68809	1.60702	1.46625
		3.6305	1.53849	1.68901	1.6077	1.46689
		3.63383	1.53985	1.68996	1.60825	1.46761
		3.63717	1.54071	1.69063	1.60887	1.46818
		3.6405	1.54181	1.69109	1.60919	1.46904
		3.64383	1.54247	1.69171	1.61003	1.46979
		3.64717	1.54361	1.69268	1.61026	1.47018
		3.6505	1.5445	1.69377	1.6107	1.47056
		3.65383	1.54542	1.69385	1.61122	1.47141
		3.65717	1.54611	1.69478	1.61166	1.47254
		3.6605	1.54692	1.69529	1.61233	1.47349
		3.66383	1.54792	1.69607	1.61299	1.47402
		3.66717	1.54857	1.69652	1.61374	1.47405
		3.6705	1.54901	1.69725	1.61464	1.47529
		3.67383	1.5494	1.69827	1.61542	1.47571
		3.67717	1.55028	1.69915	1.616	1.47642
		3.6805	1.55149	1.70033	1.61653	1.47733
		3.68383	1.55249	1.70124	1.61715	1.47778
		3.68717	1.55313	1.70263	1.61753	1.47854
		3.6905	1.55365	1.70379	1.6182	1.47923
		3.69383	1.5548	1.70545	1.61901	1.47959
		3.69717	1.55554	1.7063	1.61959	1.47999
		3.7005	1.55609	1.70732	1.62003	1.48052
		3.70383	1.55671	1.70792	1.62052	1.48133
		3.70717	1.55703	1.70893	1.62105	1.48186
		3.7105	1.55759	1.70988	1.62139	1.48242
		3.71383	1.55811	1.71085	1.62187	1.48264
		3.71717	1.55833	1.71188	1.62255	1.48309
		3.7205	1.55916	1.71237	1.62319	1.48368
		3.72383	1.55975	1.7133	1.6239	1.48424
		3.72717	1.56058	1.71341	1.62418	1.4842
		3.7305	1.56129	1.71458	1.62479	1.48486
		3.73383	1.5619	1.71505	1.62537	1.48519
		3.73717	1.56295	1.71586	1.62587	1.48632
		3.7405	1.56395	1.71708	1.6262	1.48682
		3.74383	1.56519	1.71798	1.62673	1.48766
		3.74717	1.56618	1.71878	1.62738	1.48809
		3.7505	1.56691	1.71961	1.62785	1.48871
		3.75383	1.56754	1.7207	1.62885	1.48929
		3.75717	1.56862	1.72129	1.62955	1.49042
		3.7605	1.56957	1.72274	1.63074	1.49113
		3.76383	1.56995	1.72341	1.63112	1.49135
		3.76717	1.57068	1.72463	1.63175	1.49185
		3.7705	1.57198	1.72573	1.63247	1.4927
		3.77383	1.57259	1.72709	1.63303	1.49326
		3.77717	1.57388	1.72809	1.63339	1.49387
		3.7805	1.57447	1.72936	1.6342	1.49429
		3.78383	1.57511	1.73022	1.63465	1.49439
		3.78717	1.57642	1.73114	1.63551	1.49526
		3.7905	1.57782	1.73205	1.63627	1.49584
		3.79383	1.57873	1.73304	1.63633	1.49632
		3.79717	1.57963	1.73422	1.6374	1.49723
		3.8005	1.58065	1.73533	1.63808	1.49787
		3.80383	1.5817	1.73592	1.63906	1.49825
		3.80717	1.58203	1.73679	1.64002	1.49875
		3.8105	1.58276	1.73714	1.64074	1.49916
		3.81383	1.58292	1.73754	1.64184	1.49957
		3.81717	1.58319	1.73797	1.64253	1.49991
		3.8205	1.58337	1.73927	1.64365	1.50017
		3.82383	1.58401	1.73993	1.64413	1.50075
		3.82717	1.58443	1.74144	1.64477	1.50128
		3.8305	1.58461	1.74217	1.64495	1.50177
		3.83383	1.58557	1.74343	1.64576	1.50266
		3.83717	1.58652	1.74421	1.64571	1.5041
		3.8405	1.58726	1.74429	1.64614	1.50475
		3.84383	1.58827	1.74472	1.64644	1.50555
		3.84717	1.58878	1.74549	1.64663	1.5064
		3.8505	1.5898	1.74591	1.64681	1.50724
		3.85383	1.59101	1.74684	1.64723	1.50873
		3.85717	1.59208	1.74733	1.64729	1.5093
		3.8605	1.59279	1.74859	1.64794	1.51
		3.86383	1.59378	1.74953	1.6487	1.51096
		3.86717	1.59495	1.75037	1.64914	1.51134
		3.8705	1.59575	1.75074	1.65005	1.5115
		3.87383	1.59645	1.75179	1.65034	1.51232
		3.87717	1.59705	1.75272	1.65064	1.51233
		3.8805	1.59754	1.75379	1.65142	1.51238
		3.88383	1.59805	1.75509	1.65172	1.51245
		3.88717	1.59869	1.75703	1.65286	1.51308
		3.8905	1.59954	1.75809	1.6535	1.51368
		3.89383	1.6	1.75958	1.65418	1.51416
		3.89717	1.60034	1.76026	1.65502	1.51444
		3.9005	1.60157	1.76097	1.65581	1.51501
		3.90383	1.60249	1.76158	1.65601	1.51564
		3.90717	1.60316	1.76169	1.65678	1.51576
		3.9105	1.60384	1.76259	1.65731	1.51618
		3.91383	1.60475	1.76339	1.65791	1.51665
		3.91717	1.60601	1.76351	1.65864	1.51728
		3.9205	1.60677	1.76389	1.65947	1.51782
		3.92383	1.60762	1.76425	1.66017	1.51854
		3.92717	1.60868	1.7656	1.66087	1.51913
		3.9305	1.60936	1.7659	1.66126	1.52002
		3.93383	1.61035	1.76623	1.6617	1.52044
		3.93717	1.61111	1.76678	1.66261	1.52132
		3.9405	1.61157	1.76734	1.66278	1.52228
		3.94383	1.61224	1.7684	1.66378	1.52303
		3.94717	1.61285	1.76919	1.66469	1.52397
		3.9505	1.61347	1.77006	1.66506	1.52466
		3.95383	1.61415	1.77073	1.66596	1.5255
		3.95717	1.61495	1.77166	1.66622	1.52579
		3.9605	1.61536	1.77229	1.6669	1.52615
		3.96383	1.61564	1.77346	1.66721	1.5267
		3.96717	1.61647	1.77397	1.66756	1.5275
		3.9705	1.61717	1.77522	1.66772	1.5284
		3.97383	1.61774	1.77574	1.66812	1.52853
		3.97717	1.61874	1.77634	1.6688	1.52869
		3.9805	1.62017	1.77703	1.67	1.52923
		3.98383	1.62088	1.77723	1.67074	1.52983
		3.98717	1.62114	1.7778	1.67131	1.53023
		3.9905	1.62177	1.77837	1.67153	1.53055
		3.99383	1.62247	1.77909	1.67199	1.53041
		3.99717	1.62281	1.77965	1.67231	1.53086
		4.0005	1.62381	1.78046	1.6728	1.53109
		4.00383	1.6247	1.78129	1.67339	1.53143
		4.00717	1.62528	1.78228	1.67393	1.53191
		4.0105	1.62597	1.7837	1.67449	1.53204
		4.01383	1.6267	1.7846	1.67473	1.53222
		4.01717	1.62737	1.78537	1.67506	1.53268
		4.0205	1.62847	1.78613	1.67556	1.5335
		4.02383	1.62958	1.78731	1.67576	1.53376
		4.02717	1.63032	1.78831	1.67644	1.53434
		4.0305	1.63094	1.78961	1.67694	1.53508
		4.03383	1.63184	1.79038	1.67752	1.53616
		4.03717	1.63321	1.79148	1.67816	1.53652
		4.0405	1.63412	1.7918	1.67886	1.53713
		4.04383	1.63498	1.79265	1.67955	1.5381
		4.04717	1.63569	1.7932	1.68102	1.53905
		4.0505	1.63575	1.79306	1.68161	1.53994
		4.05383	1.63658	1.79356	1.68221	1.54035
		4.05717	1.63762	1.79414	1.68288	1.54074
		4.0605	1.63851	1.79467	1.6838	1.54136
		4.06383	1.63912	1.79543	1.68454	1.54216
		4.06717	1.63994	1.79594	1.68534	1.54263
		4.0705	1.64053	1.79653	1.68565	1.54251
		4.07383	1.64107	1.7976	1.68635	1.54281
		4.07717	1.64158	1.79845	1.68645	1.54317
		4.0805	1.64251	1.7993	1.68713	1.54395
		4.08383	1.64345	1.80058	1.68738	1.54419
		4.08717	1.64472	1.80144	1.68744	1.54437
		4.0905	1.64523	1.80229	1.68766	1.54451
		4.09383	1.64579	1.80306	1.68797	1.54471
		4.09717	1.64624	1.804	1.68832	1.54546
		4.1005	1.64677	1.8051	1.68856	1.54606
		4.10383	1.64757	1.80543	1.68932	1.54652
		4.10717	1.64769	1.80643	1.68975	1.5474
		4.1105	1.64833	1.80749	1.69035	1.5479
		4.11383	1.64878	1.80774	1.69106	1.5488
		4.11717	1.64959	1.80839	1.69141	1.54913
		4.1205	1.65058	1.80965	1.69194	1.54947
		4.12383	1.65132	1.81045	1.69228	1.55007
		4.12717	1.65163	1.81133	1.69308	1.55082
		4.1305	1.65189	1.81181	1.6935	1.55141
		4.13383	1.65239	1.81251	1.69362	1.55158
		4.13717	1.65332	1.81326	1.69404	1.55176
		4.1405	1.65416	1.81426	1.6947	1.55242
		4.14383	1.65527	1.815	1.69515	1.55323
		4.14717	1.65634	1.81594	1.69597	1.55388
		4.1505	1.65717	1.8167	1.69631	1.55455
		4.15383	1.65764	1.81709	1.69695	1.55548
		4.15717	1.65802	1.81792	1.69729	1.55626
		4.1605	1.65901	1.81858	1.6979	1.55664
		4.16383	1.65959	1.81907	1.69886	1.5576
		4.16717	1.66029	1.81977	1.69953	1.55823
		4.1705	1.66128	1.82015	1.70022	1.5587
		4.17383	1.66188	1.82135	1.70092	1.55903
		4.17717	1.66248	1.82201	1.70131	1.5596
		4.1805	1.66299	1.82274	1.70203	1.56044
		4.18383	1.66406	1.82374	1.70286	1.56051
		4.18717	1.6647	1.82473	1.70279	1.56115
		4.1905	1.66521	1.82546	1.70306	1.56141
		4.19383	1.66536	1.82592	1.70366	1.56146
		4.19717	1.66624	1.82631	1.70391	1.56194
		4.2005	1.66701	1.82706	1.70437	1.56204
		4.20383	1.66782	1.82764	1.70495	1.56299
		4.20717	1.66817	1.82842	1.70541	1.56347
		4.2105	1.66866	1.82892	1.70609	1.56441
		4.21383	1.66891	1.8297	1.7071	1.56465
		4.21717	1.66958	1.83032	1.70746	1.56548
		4.2205	1.67005	1.83159	1.70806	1.56568
		4.22383	1.67102	1.83279	1.70849	1.56614
		4.22717	1.67175	1.83315	1.70914	1.56642
		4.2305	1.67216	1.83366	1.70954	1.56753
		4.23383	1.67301	1.83467	1.71008	1.56778
		4.23717	1.67344	1.8356	1.71037	1.56837
		4.2405	1.67405	1.83686	1.71107	1.56903
		4.24383	1.67466	1.83785	1.71128	1.56999
		4.24717	1.6755	1.83885	1.71173	1.57045
		4.2505	1.67676	1.83979	1.71195	1.57047
		4.25383	1.67742	1.8405	1.71175	1.57133
		4.25717	1.67855	1.84095	1.71224	1.57139
		4.2605	1.67926	1.84151	1.71294	1.57178
		4.26383	1.68061	1.84236	1.71354	1.5725
		4.26717	1.68109	1.84315	1.71402	1.57266
		4.2705	1.68156	1.84365	1.71476	1.57327
		4.27383	1.68182	1.8447	1.71526	1.57309
		4.27717	1.68246	1.84556	1.71634	1.57356
		4.2805	1.68318	1.84655	1.71734	1.57334
		4.28383	1.68409	1.84722	1.71745	1.5742
		4.28717	1.68468	1.84851	1.71803	1.57445
		4.2905	1.68557	1.84892	1.71856	1.57532
		4.29383	1.68619	1.84946	1.71905	1.576
		4.29717	1.68687	1.85066	1.72021	1.57672
		4.3005	1.68733	1.85149	1.7212	1.57713
		4.30383	1.68776	1.85237	1.72162	1.57836
		4.30717	1.68894	1.85313	1.72261	1.57882
		4.3105	1.68978	1.85389	1.72317	1.57961
		4.31383	1.69065	1.85478	1.72358	1.57988
		4.31717	1.69149	1.85566	1.72417	1.58064
		4.3205	1.69259	1.85619	1.72453	1.58142
		4.32383	1.69372	1.85702	1.725	1.58131
		4.32717	1.69442	1.85804	1.72584	1.58183
		4.3305	1.69568	1.85843	1.72614	1.58206
		4.33383	1.69585	1.85923	1.72633	1.5826
		4.33717	1.69622	1.85985	1.72706	1.58272
		4.3405	1.69681	1.86099	1.72715	1.58313
		4.34383	1.69754	1.86171	1.72803	1.58332
		4.34717	1.69856	1.86251	1.72826	1.58323
		4.3505	1.69932	1.86332	1.72821	1.58415
		4.35383	1.69985	1.8643	1.72895	1.58444
		4.35717	1.70054	1.86495	1.72962	1.58476
		4.3605	1.70121	1.8656	1.73053	1.585
		4.36383	1.70141	1.86655	1.73158	1.58527
		4.36717	1.70175	1.86707	1.73191	1.58569
		4.3705	1.70245	1.86754	1.73239	1.58655
		4.37383	1.70336	1.86825	1.7328	1.58733
		4.37717	1.70393	1.86915	1.73272	1.58851
		4.3805	1.70436	1.86995	1.73286	1.58878
		4.38383	1.70509	1.87077	1.73323	1.58956
		4.38717	1.70608	1.87139	1.73343	1.58988
		4.3905	1.70688	1.87198	1.7335	1.59028
		4.39383	1.70779	1.87243	1.73365	1.59103
		4.39717	1.70864	1.87309	1.7337	1.59145
		4.4005	1.70886	1.87349	1.73432	1.59205
		4.40383	1.70945	1.87415	1.73511	1.59215
		4.40717	1.71072	1.87497	1.73568	1.59274
		4.4105	1.71194	1.87605	1.7365	1.593
		4.41383	1.71264	1.87677	1.73738	1.59349
		4.41717	1.713	1.87778	1.73807	1.59401
		4.4205	1.71358	1.87858	1.73924	1.59398
		4.42383	1.71416	1.87918	1.7398	1.59435
		4.42717	1.71441	1.87942	1.74067	1.59479
		4.4305	1.7146	1.8805	1.74121	1.59553
		4.43383	1.71475	1.88075	1.74175	1.59608
		4.43717	1.71513	1.88149	1.74219	1.5973
		4.4405	1.71578	1.88218	1.7426	1.59802
		4.44383	1.71637	1.88303	1.74319	1.59845
		4.44717	1.71716	1.88372	1.74405	1.59863
		4.4505	1.71792	1.88422	1.74403	1.59895
		4.45383	1.71858	1.8846	1.74439	1.59891
		4.45717	1.71934	1.88525	1.74441	1.59937
		4.4605	1.71986	1.88586	1.74447	1.59969
		4.46383	1.72058	1.88656	1.74487	1.59948
		4.46717	1.72111	1.8872	1.7449	1.59999
		4.4705	1.72169	1.88852	1.7451	1.60053
		4.47383	1.72315	1.88952	1.74568	1.60061
		4.47717	1.72357	1.89046	1.74577	1.60118
		4.4805	1.72401	1.89112	1.74623	1.60148
		4.48383	1.72473	1.89211	1.7466	1.60171
		4.48717	1.72544	1.89234	1.74725	1.60214
		4.4905	1.72586	1.89276	1.74736	1.60315
		4.49383	1.72631	1.89323	1.74792	1.60352
		4.49717	1.72698	1.89424	1.74867	1.6043
		4.5005	1.72757	1.89476	1.74932	1.60455
		4.50383	1.72861	1.89559	1.75004	1.60507
		4.50717	1.72955	1.89621	1.75084	1.60578
		4.5105	1.73033	1.89703	1.75199	1.60654
		4.51383	1.73101	1.89772	1.75292	1.60756
		4.51717	1.7323	1.89859	1.75331	1.60788
		4.5205	1.73256	1.8994	1.75449	1.6082
		4.52383	1.73305	1.90096	1.75529	1.60889
		4.52717	1.73382	1.90166	1.75603	1.60918
		4.5305	1.73436	1.90236	1.75636	1.60955
		4.53383	1.73489	1.90344	1.75643	1.61081
		4.53717	1.73526	1.9044	1.75705	1.61118
		4.5405	1.73595	1.90501	1.75754	1.61104
		4.54383	1.73625	1.90559	1.75768	1.61169
		4.54717	1.73642	1.90602	1.75801	1.61202
		4.5505	1.73668	1.906	1.75814	1.61233
		4.55383	1.73693	1.90662	1.75771	1.61299
		4.55717	1.73782	1.90715	1.75775	1.61381
		4.5605	1.73851	1.90773	1.75794	1.6143
		4.56383	1.73937	1.90849	1.75827	1.61509
		4.56717	1.74008	1.90874	1.75862	1.61578
		4.5705	1.74106	1.90921	1.75918	1.61676
		4.57383	1.74192	1.90967	1.75979	1.61763
		4.57717	1.74295	1.91035	1.7606	1.61793
		4.5805	1.74422	1.91106	1.76124	1.61846
		4.58383	1.74548	1.9118	1.76167	1.61841
		4.58717	1.74575	1.91225	1.7621	1.61831
		4.5905	1.74689	1.91345	1.76314	1.61869
		4.59383	1.74801	1.91332	1.76334	1.61923
		4.59717	1.74855	1.91391	1.76372	1.61948
		4.6005	1.74888	1.91509	1.76461	1.61999
		4.60383	1.74952	1.91582	1.76505	1.61983
		4.60717	1.74978	1.91649	1.76585	1.61963
		4.6105	1.75003	1.91713	1.76638	1.6199
		4.61383	1.74986	1.91764	1.76683	1.62042
		4.61717	1.75036	1.91855	1.76768	1.62088
		4.6205	1.75086	1.91996	1.76825	1.6213
		4.62383	1.75121	1.9207	1.76868	1.62171
		4.62717	1.75135	1.92193	1.76909	1.62261
		4.6305	1.75192	1.92316	1.76972	1.62383
		4.63383	1.75215	1.92397	1.77041	1.62458
		4.63717	1.75296	1.92487	1.77073	1.62487
		4.6405	1.75359	1.92537	1.77125	1.62517
		4.64383	1.75461	1.92618	1.77131	1.62576
		4.64717	1.7554	1.9266	1.77169	1.62657
		4.6505	1.75635	1.92769	1.77155	1.62696
		4.65383	1.75729	1.92817	1.77156	1.62776
		4.65717	1.75819	1.92889	1.77218	1.62838
		4.6605	1.75887	1.92914	1.7722	1.62917
		4.66383	1.75956	1.92986	1.77232	1.62971
		4.66717	1.76002	1.93071	1.77276	1.6304
		4.6705	1.76115	1.93091	1.77271	1.63017
		4.67383	1.76157	1.93126	1.77329	1.63038
		4.67717	1.76244	1.93177	1.77415	1.63091
		4.6805	1.76299	1.93211	1.77494	1.63126
		4.68383	1.76338	1.93307	1.77591	1.63145
		4.68717	1.76418	1.93407	1.7761	1.6315
		4.6905	1.76405	1.93482	1.77636	1.63186
		4.69383	1.76486	1.93591	1.77714	1.63254
		4.69717	1.76575	1.93685	1.77734	1.63285
		4.7005	1.76598	1.9373	1.77774	1.6325
		4.70383	1.767	1.93801	1.77852	1.63254
		4.70717	1.76785	1.93884	1.77931	1.63281
		4.7105	1.76901	1.93957	1.77967	1.63336
		4.71383	1.76951	1.94053	1.77991	1.63353
		4.71717	1.77043	1.94113	1.78042	1.63388
		4.7205	1.77091	1.94149	1.78086	1.63444
		4.72383	1.77077	1.9421	1.7816	1.63501
		4.72717	1.77087	1.94247	1.78242	1.63555
		4.7305	1.7715	1.94293	1.78273	1.6362
		4.73383	1.77193	1.94351	1.78327	1.63644
		4.73717	1.77253	1.94386	1.78376	1.63686
		4.7405	1.77293	1.94446	1.78423	1.6378
		4.74383	1.7736	1.94525	1.78456	1.63829
		4.74717	1.77396	1.94559	1.78496	1.63923
		4.7505	1.77444	1.94689	1.7853	1.64032
		4.75383	1.77508	1.94783	1.78552	1.64125
		4.75717	1.77516	1.94856	1.7859	1.64194
		4.7605	1.77638	1.9496	1.786	1.64265
		4.76383	1.77727	1.95053	1.78643	1.64343
		4.76717	1.77793	1.95129	1.78719	1.64386
		4.7705	1.77935	1.95227	1.78795	1.64457
		4.77383	1.78074	1.95306	1.78801	1.64449
		4.77717	1.78181	1.95392	1.78833	1.64481
		4.7805	1.78248	1.95514	1.78866	1.64455
		4.78383	1.78338	1.95576	1.78984	1.64479
		4.78717	1.78344	1.95681	1.79054	1.64499
		4.7905	1.78364	1.95721	1.7915	1.64503
		4.79383	1.78449	1.9577	1.79222	1.64466
		4.79717	1.78526	1.95843	1.79241	1.64493
		4.8005	1.786	1.9591	1.79268	1.64487
		4.80383	1.78642	1.95962	1.79309	1.64507
		4.80717	1.78693	1.95959	1.7935	1.64542
		4.8105	1.78767	1.96006	1.79355	1.64582
		4.81383	1.78775	1.96042	1.79416	1.64685
		4.81717	1.78822	1.96089	1.79483	1.64749
		4.8205	1.78844	1.96141	1.79539	1.64854
		4.82383	1.78906	1.96194	1.79595	1.64916
		4.82717	1.79001	1.96228	1.79616	1.65013
		4.8305	1.79029	1.96275	1.79654	1.65078
		4.83383	1.79085	1.96306	1.79647	1.65105
		4.83717	1.79162	1.96375	1.79624	1.65164
		4.8405	1.79215	1.96469	1.79628	1.65205
		4.84383	1.79278	1.96571	1.79669	1.65283
		4.84717	1.7934	1.96643	1.79699	1.65323
		4.8505	1.79407	1.96714	1.79742	1.65395
		4.85383	1.7941	1.96779	1.79745	1.65407
		4.85717	1.79482	1.96826	1.79762	1.65429
		4.8605	1.79516	1.96888	1.7979	1.65467
		4.86383	1.79516	1.96969	1.79797	1.65528
		4.86717	1.79588	1.97004	1.79836	1.65532
		4.8705	1.79648	1.97046	1.79892	1.65579
		4.87383	1.79722	1.97079	1.79955	1.65658
		4.87717	1.79759	1.97191	1.79998	1.65704
		4.8805	1.79798	1.97222	1.80118	1.65771
		4.88383	1.79869	1.97257	1.80223	1.65831
		4.88717	1.79923	1.97314	1.8028	1.65893
		4.8905	1.79988	1.97368	1.80328	1.65903
		4.89383	1.80041	1.97391	1.80321	1.6596
		4.89717	1.80046	1.97437	1.80319	1.65928
		4.9005	1.80102	1.97514	1.80349	1.6596
		4.90383	1.80189	1.97565	1.80392	1.66045
		4.90717	1.80276	1.97617	1.80445	1.66089
		4.9105	1.80376	1.97662	1.80477	1.66057
		4.91383	1.80425	1.97717	1.80514	1.66046
		4.91717	1.80471	1.97816	1.80564	1.661
		4.9205	1.805	1.97863	1.8061	1.6608
		4.92383	1.8055	1.97926	1.80718	1.66097
		4.92717	1.80539	1.97981	1.80772	1.66133
		4.9305	1.80554	1.98089	1.80833	1.66181
		4.93383	1.8068	1.9814	1.80857	1.6624
		4.93717	1.80753	1.98213	1.80904	1.66335
		4.9405	1.80811	1.98286	1.80945	1.66418
		4.94383	1.80824	1.9834	1.81013	1.66498
		4.94717	1.80883	1.98354	1.81065	1.66597
		4.9505	1.80938	1.9841	1.81084	1.66695
		4.95383	1.80994	1.98453	1.81075	1.66773
		4.95717	1.81043	1.98529	1.81072	1.66844
		4.9605	1.81078	1.98567	1.81046	1.66899
		4.96383	1.81151	1.98617	1.81053	1.6695
		4.96717	1.81242	1.98661	1.8111	1.67005
		4.9705	1.81327	1.98656	1.81123	1.67064
		4.97383	1.81386	1.9874	1.81153	1.67058
		4.97717	1.81445	1.98833	1.81212	1.67033
		4.9805	1.81514	1.9891	1.81286	1.67027
		4.98383	1.8158	1.9899	1.81358	1.67031
		4.98717	1.81649	1.99063	1.81451	1.66985
		4.9905	1.81645	1.99146	1.81547	1.66975
		4.99383	1.81605	1.99241	1.81566	1.66958
		4.99717	1.81723	1.99336	1.81611	1.66969
		5.0005	1.81861	1.99418	1.81617	1.66991
		5.00383	1.81905	1.99491	1.81649	1.66993
		5.00717	1.81944	1.9956	1.81676	1.67001
		5.0105	1.82002	1.99626	1.81741	1.66996
		5.01383	1.82077	1.99696	1.81772	1.6704
		5.01717	1.82136	1.998	1.81809	1.67095
		5.0205	1.82194	1.99877	1.8183	1.67132
		5.02383	1.82283	1.99936	1.81863	1.67172
		5.02717	1.82347	2.00047	1.81966	1.67256
		5.0305	1.82421	2.00101	1.82006	1.67363
		5.03383	1.82476	2.00142	1.82056	1.67434
		5.03717	1.82532	2.00198	1.82054	1.67584
		5.0405	1.82626	2.003	1.82086	1.67648
		5.04383	1.82739	2.00341	1.82123	1.6769
		5.04717	1.82841	2.00412	1.82187	1.67747
		5.0505	1.8287	2.00498	1.82188	1.67829
		5.05383	1.82897	2.00568	1.82261	1.67893
		5.05717	1.82876	2.00612	1.82259	1.67908
		5.0605	1.82921	2.00647	1.82293	1.67926
		5.06383	1.8308	2.00651	1.82332	1.6799
		5.06717	1.8311	2.00728	1.82349	1.6801
		5.0705	1.83141	2.00716	1.82377	1.68008
		5.07383	1.83192	2.00799	1.82418	1.67999
		5.07717	1.83263	2.00869	1.82504	1.68015
		5.0805	1.83323	2.00926	1.82543	1.68034
		5.08383	1.83328	2.01	1.82586	1.68037
		5.08717	1.83356	2.01092	1.826	1.68079
		5.0905	1.83387	2.01146	1.82623	1.68102
		5.09383	1.83451	2.01256	1.82703	1.68176
		5.09717	1.83496	2.01305	1.8268	1.68217
		5.1005	1.83535	2.01389	1.82694	1.6826
		5.10383	1.83576	2.01489	1.82742	1.68296
		5.10717	1.83652	2.01567	1.8282	1.68299
		5.1105	1.83723	2.01615	1.82877	1.68336
		5.11383	1.83738	2.01719	1.82958	1.68376
		5.11717	1.83783	2.0174	1.82995	1.68392
		5.1205	1.83838	2.01802	1.83119	1.68471
		5.12383	1.83896	2.01823	1.83145	1.68512
		5.12717	1.83945	2.01847	1.83228	1.68557
		5.1305	1.84054	2.01856	1.83242	1.68654
		5.13383	1.84123	2.01941	1.83279	1.68735
		5.13717	1.84205	2.01986	1.83361	1.68806
		5.1405	1.84267	2.02057	1.83407	1.68839
		5.14383	1.84318	2.02086	1.83479	1.68888
		5.14717	1.84401	2.02111	1.83384	1.68872
		5.1505	1.84412	2.021	1.8336	1.68865
		5.15383	1.84443	2.02177	1.83345	1.6887
		5.15717	1.84491	2.02236	1.8335	1.68817
		5.1605	1.84551	2.02302	1.83393	1.68823
		5.16383	1.84523	2.02368	1.83351	1.68802
		5.16717	1.84548	2.02435	1.83392	1.68777
		5.1705	1.84628	2.02534	1.83426	1.68819
		5.17383	1.84662	2.02597	1.83433	1.68894
		5.17717	1.84715	2.0266	1.83441	1.68896
		5.1805	1.84784	2.02755	1.83524	1.68956
		5.18383	1.84878	2.02821	1.83582	1.69017
		5.18717	1.8493	2.02942	1.83679	1.69164
		5.1905	1.84977	2.03011	1.83703	1.69218
		5.19383	1.85031	2.03103	1.8375	1.69313
		5.19717	1.85143	2.03184	1.838	1.69427
		5.2005	1.8523	2.03302	1.83874	1.69463
		5.20383	1.85295	2.03362	1.83957	1.69519
		5.20717	1.85373	2.03402	1.84035	1.69557
		5.2105	1.85407	2.03437	1.84074	1.69591
		5.21383	1.85513	2.03492	1.8406	1.6964
		5.21717	1.85551	2.03496	1.84137	1.69629
		5.2205	1.85552	2.03608	1.84202	1.69635
		5.22383	1.85593	2.03681	1.84251	1.69638
		5.22717	1.85644	2.03697	1.84275	1.69728
		5.2305	1.85651	2.03757	1.84281	1.69717
		5.23383	1.85731	2.03838	1.84313	1.69792
		5.23717	1.85742	2.03931	1.84299	1.69888
		5.2405	1.85776	2.03956	1.84326	1.69974
		5.24383	1.85829	2.03964	1.84356	1.70002
		5.24717	1.85916	2.04022	1.84413	1.70096
		5.2505	1.85961	2.04028	1.8443	1.70131
		5.25383	1.86007	2.0408	1.84444	1.70207
		5.25717	1.86043	2.04126	1.84458	1.70222
		5.2605	1.86085	2.04197	1.84448	1.70228
		5.26383	1.86155	2.04226	1.84482	1.70234
		5.26717	1.86253	2.04282	1.84503	1.7024
		5.2705	1.86303	2.0431	1.8455	1.7029
		5.27383	1.86377	2.04394	1.84628	1.70307
		5.27717	1.86418	2.04443	1.84695	1.70332
		5.2805	1.86471	2.04516	1.84774	1.70373
		5.28383	1.86525	2.04541	1.84821	1.70344
		5.28717	1.86617	2.04657	1.84922	1.70336
		5.2905	1.86713	2.04704	1.84979	1.70363
		5.29383	1.86774	2.04743	1.85046	1.7043
		5.29717	1.86791	2.04799	1.85131	1.70407
		5.3005	1.86839	2.04859	1.85156	1.70453
		5.30383	1.86868	2.0491	1.85226	1.70465
		5.30717	1.86953	2.04937	1.85268	1.70535
		5.3105	1.86997	2.0498	1.85289	1.70527
		5.31383	1.87056	2.04994	1.85284	1.70526
		5.31717	1.87122	2.05043	1.85302	1.70573
		5.3205	1.87133	2.05121	1.85284	1.70641
		5.32383	1.87185	2.05203	1.85305	1.70727
		5.32717	1.87227	2.05301	1.8529	1.70778
		5.3305	1.87296	2.05364	1.85302	1.70903
		5.33383	1.87407	2.05487	1.85336	1.71004
		5.33717	1.87496	2.05556	1.85384	1.71079
		5.3405	1.87588	2.05663	1.8545	1.71119
		5.34383	1.87612	2.05708	1.85519	1.71179
		5.34717	1.87674	2.05801	1.85559	1.71204
		5.3505	1.87794	2.05889	1.8556	1.71213
		5.35383	1.87887	2.05941	1.85594	1.71246
		5.35717	1.87901	2.05969	1.85608	1.71311
		5.3605	1.87935	2.06044	1.85631	1.71346
		5.36383	1.87969	2.06102	1.85673	1.71295
		5.36717	1.88037	2.06193	1.85703	1.71267
		5.3705	1.8809	2.06269	1.8577	1.71298
		5.37383	1.88143	2.06322	1.85776	1.71264
		5.37717	1.88164	2.06348	1.85793	1.71205
		5.3805	1.88192	2.06363	1.85821	1.71243
		5.38383	1.88196	2.06462	1.85842	1.7134
		5.38717	1.88209	2.06544	1.85849	1.71439
		5.3905	1.88267	2.06628	1.85896	1.71523
		5.39383	1.88295	2.06678	1.8596	1.71568
		5.39717	1.88343	2.06734	1.86039	1.71679
		5.4005	1.88447	2.06724	1.86132	1.71726
		5.40383	1.88487	2.06715	1.86223	1.71736
		5.40717	1.88523	2.06781	1.86304	1.71766
		5.4105	1.88548	2.06822	1.86344	1.7184
		5.41383	1.88581	2.06867	1.86357	1.71841
		5.41717	1.88608	2.06886	1.86384	1.7188
		5.4205	1.88638	2.069	1.86418	1.71968
		5.42383	1.88679	2.0697	1.86471	1.7203
		5.42717	1.88726	2.07048	1.8647	1.72044
		5.4305	1.88803	2.07109	1.8653	1.72039
		5.43383	1.88878	2.07193	1.86576	1.72101
		5.43717	1.88927	2.0727	1.8662	1.72103
		5.4405	1.88956	2.07337	1.86618	1.7209
		5.44383	1.88988	2.07379	1.86644	1.72152
		5.44717	1.89044	2.07444	1.86647	1.72216
		5.4505	1.89049	2.07524	1.8661	1.7228
		5.45383	1.89121	2.07624	1.86637	1.72328
		5.45717	1.89181	2.07673	1.86655	1.72347
		5.4605	1.892	2.07739	1.86673	1.72386
		5.46383	1.89247	2.07775	1.86698	1.72428
		5.46717	1.89322	2.07758	1.86695	1.72444
		5.4705	1.89389	2.07868	1.86716	1.72475
		5.47383	1.89454	2.07918	1.86718	1.72496
		5.47717	1.89471	2.07975	1.867	1.72526
		5.4805	1.89508	2.08025	1.8676	1.72508
		5.48383	1.89582	2.08085	1.86817	1.72555
		5.48717	1.89651	2.08144	1.8688	1.72628
		5.4905	1.89692	2.08228	1.86978	1.72652
		5.49383	1.89709	2.08263	1.86974	1.72681
		5.49717	1.8978	2.08298	1.87065	1.7272
		5.5005	1.8987	2.0835	1.87134	1.72768
		5.50383	1.89974	2.08414	1.87148	1.72759
		5.50717	1.90046	2.0845	1.87239	1.72812
		5.5105	1.90126	2.08451	1.87283	1.72855
		5.51383	1.90142	2.08511	1.87296	1.72917
		5.51717	1.90192	2.08562	1.87334	1.72925
		5.5205	1.90218	2.08642	1.87372	1.72969
		5.52383	1.90284	2.08678	1.87384	1.72988
		5.52717	1.90355	2.0876	1.87387	1.73016
		5.5305	1.90426	2.08751	1.87411	1.73064
		5.53383	1.90494	2.08764	1.87383	1.73057
		5.53717	1.90534	2.08851	1.87413	1.73033
		5.5405	1.90509	2.08906	1.87417	1.7303
		5.54383	1.90566	2.09012	1.87466	1.73042
		5.54717	1.90621	2.09066	1.87505	1.73071
		5.5505	1.90696	2.09128	1.87513	1.73113
		5.55383	1.90727	2.09178	1.87577	1.73157
		5.55717	1.90721	2.09223	1.87616	1.73182
		5.5605	1.90772	2.09269	1.876	1.73196
		5.56383	1.90853	2.0932	1.87661	1.7322
		5.56717	1.90954	2.09395	1.87694	1.73272
		5.5705	1.91018	2.09473	1.87728	1.73297
		5.57383	1.91064	2.09562	1.8786	1.73384
		5.57717	1.91064	2.09593	1.87851	1.7347
		5.5805	1.9106	2.09688	1.87923	1.73564
		5.58383	1.9109	2.09752	1.88	1.7358
		5.58717	1.91125	2.09845	1.88048	1.73642
		5.5905	1.91204	2.0987	1.88111	1.73666
		5.59383	1.91231	2.09933	1.88162	1.73685
		5.59717	1.91254	2.09947	1.88201	1.73696
		5.6005	1.91328	2.09991	1.88216	1.73683
		5.60383	1.91355	2.10046	1.88277	1.73682
		5.60717	1.91373	2.10138	1.88301	1.73753
		5.6105	1.91506	2.10171	1.88353	1.73771
		5.61383	1.91578	2.10197	1.88308	1.73802
		5.61717	1.91685	2.10244	1.88305	1.73808
		5.6205	1.91773	2.10259	1.8831	1.73827
		5.62383	1.91809	2.10304	1.88303	1.73843
		5.62717	1.91875	2.10414	1.88291	1.73838
		5.6305	1.91933	2.10488	1.88304	1.73861
		5.63383	1.91961	2.10576	1.88309	1.73887
		5.63717	1.92025	2.10684	1.88346	1.73933
		5.6405	1.92047	2.1079	1.88384	1.74027
		5.64383	1.92048	2.10805	1.88374	1.7406
		5.64717	1.92076	2.10894	1.88427	1.74141
		5.6505	1.9209	2.10963	1.88456	1.74169
		5.65383	1.92146	2.10987	1.88516	1.74188
		5.65717	1.92143	2.11015	1.88576	1.74239
		5.6605	1.92194	2.11085	1.88614	1.74271
		5.66383	1.92267	2.11156	1.88685	1.743
		5.66717	1.92345	2.11177	1.8874	1.74337
		5.6705	1.92361	2.1122	1.88803	1.74346
		5.67383	1.92426	2.11276	1.88814	1.74416
		5.67717	1.92511	2.11262	1.88874	1.74471
		5.6805	1.92587	2.11296	1.88921	1.74491
		5.68383	1.92669	2.11337	1.88984	1.74543
		5.68717	1.92718	2.11335	1.89006	1.7459
		5.6905	1.92724	2.11378	1.89037	1.74608
		5.69383	1.92788	2.11451	1.89078	1.74599
		5.69717	1.92863	2.11464	1.89098	1.74642
		5.7005	1.92908	2.11516	1.89107	1.74673
		5.70383	1.92981	2.1157	1.89134	1.74746
		5.70717	1.93003	2.11599	1.89161	1.74803
		5.7105	1.93038	2.11635	1.89154	1.74867
		5.71383	1.93098	2.11681	1.892	1.74984
		5.71717	1.93115	2.11706	1.89237	1.75019
		5.7205	1.93126	2.11729	1.89287	1.75075
		5.72383	1.93167	2.11802	1.89308	1.75069
		5.72717	1.93241	2.11899	1.89349	1.75112
		5.7305	1.93266	2.1202	1.89427	1.7514
		5.73383	1.93313	2.12081	1.89454	1.75172
		5.73717	1.93375	2.12154	1.8949	1.75233
		5.7405	1.9343	2.12227	1.89493	1.75315
		5.74383	1.93448	2.12298	1.89565	1.75362
		5.74717	1.93505	2.12371	1.89598	1.75392
		5.7505	1.93541	2.12428	1.89607	1.75434
		5.75383	1.93558	2.12464	1.89596	1.75429
		5.75717	1.93616	2.12514	1.89627	1.7547
		5.7605	1.93687	2.12578	1.8965	1.75491
		5.76383	1.9378	2.12614	1.8965	1.75525
		5.76717	1.93776	2.12662	1.89652	1.75546
		5.7705	1.93831	2.12724	1.89687	1.75637
		5.77383	1.93844	2.12758	1.8972	1.75674
		5.77717	1.93917	2.1282	1.89736	1.75754
		5.7805	1.93985	2.12834	1.89806	1.7578
		5.78383	1.93951	2.12853	1.89815	1.75785
		5.78717	1.93993	2.12917	1.89861	1.75806
		5.7905	1.9405	2.13009	1.89879	1.75777
		5.79383	1.94069	2.13093	1.89966	1.75844
		5.79717	1.94076	2.13148	1.89994	1.75863
		5.8005	1.94134	2.13216	1.89979	1.75847
		5.80383	1.94228	2.13265	1.8999	1.75857
		5.80717	1.94265	2.13325	1.89939	1.75865
		5.8105	1.9432	2.13326	1.8997	1.7586
		5.81383	1.94356	2.13369	1.89983	1.7589
		5.81717	1.94404	2.13406	1.8999	1.75888
		5.8205	1.9444	2.13446	1.90019	1.75906
		5.82383	1.94506	2.13476	1.90034	1.75946
		5.82717	1.9459	2.13494	1.90038	1.75965
		5.8305	1.94709	2.13547	1.90055	1.76018
		5.83383	1.94738	2.13559	1.90107	1.76116
		5.83717	1.94879	2.1362	1.90154	1.7625
		5.8405	1.94898	2.13617	1.90223	1.763
		5.84383	1.94986	2.13674	1.90303	1.76431
		5.84717	1.95005	2.13707	1.90386	1.76496
		5.8505	1.95003	2.13769	1.90452	1.76562
		5.85383	1.95042	2.13876	1.90516	1.76597
		5.85717	1.95057	2.13953	1.90561	1.76618
		5.8605	1.95087	2.13995	1.90626	1.76637
		5.86383	1.9513	2.14051	1.90637	1.76643
		5.86717	1.95164	2.14149	1.90681	1.76623
		5.8705	1.95231	2.14198	1.90709	1.76605
		5.87383	1.95267	2.14264	1.90703	1.76616
		5.87717	1.95304	2.14259	1.90727	1.76652
		5.8805	1.95311	2.14323	1.9072	1.76686
		5.88383	1.9534	2.14368	1.90715	1.76677
		5.88717	1.95374	2.14442	1.90756	1.7667
		5.8905	1.9544	2.145	1.9074	1.76672
		5.89383	1.95517	2.14552	1.90804	1.76702
		5.89717	1.95581	2.14645	1.90846	1.7674
		5.9005	1.95616	2.14699	1.90919	1.76784
		5.90383	1.95673	2.14751	1.90969	1.76855
		5.90717	1.95685	2.1478	1.91046	1.76873
		5.9105	1.95753	2.1484	1.91105	1.76944
		5.91383	1.95751	2.14881	1.91177	1.7692
		5.91717	1.95779	2.14945	1.91227	1.76921
		5.9205	1.95844	2.15008	1.91249	1.76966
		5.92383	1.9596	2.14999	1.91291	1.76972
		5.92717	1.96007	2.15074	1.91312	1.76987
		5.9305	1.96036	2.15122	1.91379	1.76978
		5.93383	1.96047	2.15217	1.91389	1.76986
		5.93717	1.96109	2.15294	1.91401	1.76983
		5.9405	1.96141	2.15345	1.91388	1.77029
		5.94383	1.96198	2.15368	1.91355	1.77077
		5.94717	1.96228	2.15429	1.91358	1.77126
		5.9505	1.96284	2.15465	1.91349	1.7711
		5.95383	1.96354	2.15514	1.91359	1.7714
		5.95717	1.96424	2.15539	1.91365	1.77139
		5.9605	1.96504	2.15566	1.91428	1.77123
		5.96383	1.96554	2.15646	1.91451	1.77126
		5.96717	1.96582	2.15686	1.9149	1.77145
		5.9705	1.96611	2.15696	1.91501	1.77214
		5.97383	1.96632	2.15695	1.91539	1.77226
		5.97717	1.96641	2.15747	1.91563	1.77304
		5.9805	1.96668	2.15775	1.91591	1.7733
		5.98383	1.96758	2.15854	1.91598	1.77382
		5.98717	1.96836	2.15861	1.91602	1.77441
		5.9905	1.96866	2.15898	1.91634	1.7741
		5.99383	1.96854	2.16025	1.9165	1.77444
		5.99717	1.96872	2.16068	1.9168	1.77473
		6.0005	1.96889	2.16179	1.91662	1.77535
		6.00383	1.96956	2.16233	1.91726	1.77586
		6.00717	1.97028	2.16302	1.91747	1.77631
		6.0105	1.97071	2.16324	1.91755	1.77648
		6.01383	1.97085	2.16337	1.91802	1.77692
		6.01717	1.97126	2.16326	1.91817	1.77692
		6.0205	1.97178	2.1633	1.91883	1.77726
		6.02383	1.97227	2.16336	1.91932	1.77715
		6.02717	1.9727	2.16396	1.92002	1.77725
		6.0305	1.9727	2.16509	1.92066	1.77762
		6.03383	1.97275	2.16527	1.92132	1.77816
		6.03717	1.97321	2.16566	1.92147	1.77879
		6.0405	1.97333	2.16584	1.92218	1.7794
		6.04383	1.97378	2.16671	1.92207	1.78006
		6.04717	1.97462	2.16726	1.92216	1.78021
		6.0505	1.97529	2.16804	1.92263	1.78031
		6.05383	1.97528	2.1685	1.92281	1.78083
		6.05717	1.97552	2.16939	1.92306	1.78105
		6.0605	1.97598	2.17027	1.92335	1.78171
		6.06383	1.97653	2.17064	1.92347	1.78172
		6.06717	1.97734	2.17123	1.92385	1.7821
		6.0705	1.97802	2.17135	1.92427	1.78232
		6.07383	1.97836	2.17191	1.92407	1.78242
		6.07717	1.97846	2.17212	1.92427	1.78232
		6.0805	1.97919	2.17265	1.92462	1.78261
		6.08383	1.97969	2.17304	1.92482	1.78358
		6.08717	1.98049	2.17373	1.92508	1.78371
		6.0905	1.98111	2.17402	1.92483	1.78412
		6.09383	1.98181	2.17487	1.92529	1.78466
		6.09717	1.98225	2.1754	1.92557	1.78521
		6.1005	1.98285	2.17519	1.92537	1.78539
		6.10383	1.98339	2.1755	1.92499	1.78593
		6.10717	1.98302	2.1758	1.92575	1.78641
		6.1105	1.98367	2.17642	1.92593	1.78644
		6.11383	1.9839	2.17683	1.92629	1.78718
		6.11717	1.98389	2.17721	1.92684	1.78757
		6.1205	1.98385	2.17768	1.92684	1.78787
		6.12383	1.9841	2.17816	1.92773	1.78769
		6.12717	1.98412	2.17867	1.928	1.78799
		6.1305	1.98457	2.17869	1.92807	1.78778
		6.13383	1.9852	2.1793	1.9285	1.78804
		6.13717	1.98518	2.1795	1.92851	1.788
		6.1405	1.98572	2.18036	1.92874	1.788
		6.14383	1.98633	2.18084	1.9292	1.7881
		6.14717	1.98708	2.18125	1.92905	1.7886
		6.1505	1.98776	2.1819	1.9291	1.78907
		6.15383	1.98879	2.1826	1.92935	1.78895
		6.15717	1.98932	2.18285	1.92925	1.78981
		6.1605	1.98986	2.18384	1.92941	1.79033
		6.16383	1.99003	2.18419	1.9297	1.79021
		6.16717	1.99044	2.18398	1.92985	1.7906
		6.1705	1.9904	2.18441	1.93046	1.79127
		6.17383	1.99008	2.18485	1.93134	1.79171
		6.17717	1.99065	2.18532	1.93171	1.79221
		6.1805	1.99059	2.18616	1.93226	1.79267
		6.18383	1.99103	2.18662	1.93295	1.79308
		6.18717	1.99144	2.1874	1.93347	1.79354
		6.1905	1.99178	2.18812	1.93432	1.7939
		6.19383	1.99257	2.18885	1.9346	1.79461
		6.19717	1.99374	2.18907	1.9353	1.79468
		6.2005	1.99438	2.18996	1.93559	1.79499
		6.20383	1.99447	2.1902	1.93568	1.79545
		6.20717	1.99533	2.19081	1.93565	1.79609
		6.2105	1.99556	2.19113	1.93563	1.79681
		6.21383	1.99642	2.19147	1.93566	1.79744
		6.21717	1.99731	2.19234	1.93639	1.79737
		6.2205	1.9976	2.19282	1.93675	1.79824
		6.22383	1.99804	2.19328	1.93671	1.79923
		6.22717	1.99832	2.19358	1.93706	1.79913
		6.2305	1.99855	2.19337	1.9377	1.79888
		6.23383	1.99845	2.19359	1.93797	1.79957
		6.23717	1.99845	2.19451	1.93795	1.79958
		6.2405	1.99834	2.19511	1.93805	1.7998
		6.24383	1.99874	2.19547	1.93802	1.79954
		6.24717	1.9991	2.19608	1.93845	1.79967
		6.2505	1.9994	2.19571	1.93868	1.80048
		6.25383	1.99969	2.19605	1.9388	1.80069
		6.25717	2.0006	2.19638	1.93921	1.80054
		6.2605	2.0015	2.19678	1.93918	1.80083
		6.26383	2.00212	2.1968	1.93911	1.80085
		6.26717	2.00258	2.1973	1.93885	1.80145
		6.2705	2.00317	2.19754	1.93923	1.80179
		6.27383	2.00389	2.19803	1.9392	1.80251
		6.27717	2.00443	2.19829	1.93944	1.80288
		6.2805	2.00524	2.19882	1.93961	1.80292
		6.28383	2.00555	2.19925	1.94006	1.80325
		6.28717	2.00612	2.19924	1.93998	1.80394
		6.2905	2.00701	2.19952	1.94002	1.80398
		6.29383	2.00735	2.20012	1.93982	1.80341
		6.29717	2.00744	2.2009	1.94028	1.80356
		6.3005	2.00751	2.20178	1.94025	1.8039
		6.30383	2.00812	2.20241	1.94033	1.80405
		6.30717	2.00836	2.20323	1.94057	1.8044
		6.3105	2.00903	2.20311	1.94078	1.80457
		6.31383	2.00964	2.20313	1.94186	1.80508
		6.31717	2.01005	2.20297	1.9425	1.80593
		6.3205	2.01073	2.20331	1.94314	1.80656
		6.32383	2.01108	2.20385	1.94362	1.80687
		6.32717	2.01155	2.2041	1.94433	1.80676
		6.3305	2.01159	2.2048	1.94516	1.8069
		6.33383	2.01223	2.20536	1.94568	1.80742
		6.33717	2.01244	2.20621	1.9466	1.80773
		6.3405	2.01274	2.20702	1.94673	1.80769
		6.34383	2.01342	2.20777	1.94693	1.80781
		6.34717	2.0133	2.20844	1.94726	1.80834
		6.3505	2.01359	2.20827	1.94776	1.80885
		6.35383	2.01413	2.2086	1.94798	1.80883
		6.35717	2.01411	2.20936	1.948	1.809
		6.3605	2.01421	2.21065	1.94794	1.80905
		6.36383	2.01464	2.21113	1.94797	1.80941
		6.36717	2.01531	2.21132	1.94798	1.80972
		6.3705	2.01571	2.21176	1.94803	1.80989
		6.37383	2.01618	2.21236	1.94813	1.81031
		6.37717	2.01676	2.21205	1.94838	1.81069
		6.3805	2.01727	2.21251	1.94903	1.81119
		6.38383	2.01801	2.21316	1.94924	1.81233
		6.38717	2.01785	2.21387	1.94929	1.81296
		6.3905	2.01772	2.21458	1.94919	1.81292
		6.39383	2.0181	2.21488	1.94919	1.81289
		6.39717	2.01837	2.21562	1.94864	1.8134
		6.4005	2.01902	2.21611	1.94857	1.8137
		6.40383	2.01976	2.21674	1.94866	1.81379
		6.40717	2.02033	2.21737	1.94809	1.81349
		6.4105	2.02096	2.21795	1.94833	1.81423
		6.41383	2.02107	2.21803	1.94857	1.8148
		6.41717	2.02143	2.21812	1.94892	1.81463
		6.4205	2.02151	2.21882	1.94921	1.8149
		6.42383	2.02168	2.21938	1.94917	1.81496
		6.42717	2.02244	2.21969	1.94939	1.81493
		6.4305	2.02307	2.21953	1.94953	1.81483
		6.43383	2.02328	2.21988	1.94999	1.81512
		6.43717	2.0234	2.21968	1.95009	1.81519
		6.4405	2.02399	2.21997	1.9506	1.8158
		6.44383	2.02418	2.21994	1.95121	1.81627
		6.44717	2.02457	2.22065	1.95195	1.81685
		6.4505	2.02514	2.2209	1.95216	1.81778
		6.45383	2.02504	2.22143	1.95227	1.81796
		6.45717	2.02573	2.22147	1.95275	1.81816
		6.4605	2.02681	2.22195	1.9528	1.81833
		6.46383	2.02728	2.22249	1.95312	1.81829
		6.46717	2.02762	2.22269	1.95375	1.81846
		6.4705	2.02818	2.22315	1.95379	1.81833
		6.47383	2.02826	2.22403	1.95396	1.81802
		6.47717	2.02864	2.22471	1.95459	1.81837
		6.4805	2.02844	2.22516	1.95486	1.81831
		6.48383	2.02852	2.22594	1.95549	1.81852
		6.48717	2.02889	2.22681	1.956	1.81897
		6.4905	2.02936	2.22728	1.95653	1.81926
		6.49383	2.02994	2.22763	1.95659	1.81973
		6.49717	2.03036	2.22808	1.95669	1.82025
		6.5005	2.03048	2.22843	1.95672	1.82069
		6.50383	2.03071	2.22813	1.95737	1.82129
		6.50717	2.03103	2.22875	1.95769	1.82193
		6.5105	2.03098	2.22917	1.95811	1.82225
		6.51383	2.0318	2.22978	1.95817	1.82274
		6.51717	2.03231	2.22988	1.95857	1.82318
		6.5205	2.03271	2.23038	1.9589	1.82316
		6.52383	2.03326	2.23032	1.95908	1.82336
		6.52717	2.0339	2.23072	1.95895	1.82384
		6.5305	2.03373	2.2308	1.95897	1.82381
		6.53383	2.03416	2.2311	1.95884	1.82362
		6.53717	2.03483	2.23169	1.9585	1.82349
		6.5405	2.03551	2.23221	1.95841	1.82323
		6.54383	2.03604	2.23235	1.95863	1.8234
		6.54717	2.03654	2.23253	1.95871	1.82335
		6.5505	2.03724	2.23319	1.95929	1.82363
		6.55383	2.03808	2.23348	1.95938	1.82384
		6.55717	2.03824	2.23378	1.95931	1.82418
		6.5605	2.03879	2.23435	1.95908	1.82414
		6.56383	2.03912	2.23466	1.95936	1.82447
		6.56717	2.03918	2.23525	1.95931	1.82471
		6.5705	2.03947	2.23566	1.95961	1.82514
		6.57383	2.0396	2.23601	1.95963	1.82566
		6.57717	2.03978	2.23656	1.95953	1.82584
		6.5805	2.04029	2.23696	1.96027	1.82648
		6.58383	2.03997	2.23738	1.96108	1.82717
		6.58717	2.04005	2.23781	1.96117	1.82786
		6.5905	2.04006	2.23829	1.96121	1.82828
		6.59383	2.04084	2.23884	1.96143	1.82871
		6.59717	2.04142	2.23966	1.96167	1.82869
		6.6005	2.04228	2.24025	1.96161	1.82881
		6.60383	2.04327	2.2408	1.96194	1.82911
		6.60717	2.04376	2.24116	1.96277	1.82907
		6.6105	2.04409	2.24147	1.96361	1.82908
		6.61383	2.04415	2.2422	1.96427	1.82958
		6.61717	2.04434	2.24287	1.96496	1.82956
		6.6205	2.04487	2.24333	1.96507	1.8299
		6.62383	2.04545	2.24442	1.96555	1.8297
		6.62717	2.04632	2.24526	1.96586	1.82982
		6.6305	2.04711	2.24532	1.96629	1.83015
		6.63383	2.04727	2.246	1.96586	1.83019
		6.63717	2.04699	2.24637	1.96609	1.83018
		6.6405	2.04733	2.2469	1.96662	1.83029
		6.64383	2.04814	2.24745	1.96657	1.83011
		6.64717	2.04842	2.24803	1.96768	1.83054
		6.6505	2.04828	2.24836	1.96755	1.83051
[truncated: 9,993 more rows]

## Sheet: Fig 6C&D data
	Figure 6C Data
				NA ELISA endpoint titre for single dose immunizations						HA ELISA endpoint titre for single dose immunizations
			PR8 H1N1-BR18	WSN H1N1-BR18	PR8 H1N1-BR18	WSN H1N1-BR18			PR8 H1N1-BR18	WSN H1N1-BR18	PR8 H1N1-BR18	WSN H1N1-BR18
		Amount	1 ug	1ug	5 ug	5 ug		Amount	1 ug	1ug	5 ug	5 ug
		Dose #	1	1	1	1		Dose #	1	1	1	1
			3000	12000	12000	24000			2000	500	4000	2000
			6000	24000	48000	24000			1000	500	8000	4000
			3000	24000	24000	24000			250	500	2000	4000
			3000	24000	12000	12000			500	2000	4000	2000
			6000	6000	12000	24000			4000	4000	8000	8000
	Figure 6D Data
				NA ELISA endpoint titre for one vs two dose immunizations
			PR8 H1N1-BR18	WSN H1N1-BR18	PR8 H1N1-BR18	WSN H1N1-BR18	PR8 H1N1-BR18	WSN H1N1-BR18	PR8 H1N1-BR18	WSN H1N1-BR18	PBS
		Amount	1 ug	1ug	5 ug	5 ug	1 ug	1ug	5 ug	5 ug
		Dose #	1	1	1	1	2	2	2	2	2
			3000	12000	12000	24000	3000	24000	48000	48000	0
			6000	24000	48000	24000	6000	6000	24000	48000	0
			3000	24000	24000	24000	6000	24000	24000	96000	0
			3000	24000	12000	12000	6000	6000	24000	12000	0
			6000	6000	12000	24000	6000	48000	48000	24000	0
				HA ELISA endpoint titre for one vs two dose immunizations
			PR8 H1N1-BR18	WSN H1N1-BR18	PR8 H1N1-BR18	WSN H1N1-BR18	PR8 H1N1-BR18	WSN H1N1-BR18	PR8 H1N1-BR18	WSN H1N1-BR18	PBS
		Amount	1 ug	1ug	5 ug	5 ug	1 ug	1ug	5 ug	5 ug
		Dose #	1	1	1	1	2	2	2	2	2
			2000	500	4000	2000	2000	4000	32000	64000	0
			1000	500	8000	4000	32000	2000	32000	8000	0
			250	500	2000	4000	32000	8000	32000	32000	0
			500	2000	4000	2000	16000	500	16000	1000	0
			4000	4000	8000	8000	8000	8000	32000	2000	0

## Sheet: Fig 6E&F data
	Figure 6E Data
				NAI ELLA IC50 value titres for single dose immunizations						HAI titres for single dose immunizations
			PR8 H1N1-BR18	WSN H1N1-BR18	PR8 H1N1-BR18	WSN H1N1-BR18			PR8 H1N1-BR18	WSN H1N1-BR18	PR8 H1N1-BR18	WSN H1N1-BR18
		Amount	1 ug	1ug	5 ug	5 ug		Amount	1 ug	1ug	5 ug	5 ug
		Dose #	1	1	1	1		Dose #	1	1	1	1
			35	252.5	393	697.3			160	320	640	640
			126.4	726.6	2459	1246			320	320	2560	1280
			82.9	953.7	550.2	587.7			320	1280	320	160
			74.8	868.3	507.6	377.7			160	320	320	320
			327.8	244	682.6	985.8			640	640	1280	640
	Figure 6F Data
				NAI ELLA IC50 value titres for one and two dose immunizations
			PR8 H1N1-BR18	WSN H1N1-BR18	PR8 H1N1-BR18	WSN H1N1-BR18	PR8 H1N1-BR18	WSN H1N1-BR18	PR8 H1N1-BR18	WSN H1N1-BR18	PBS
		Amount	1 ug	1ug	5 ug	5 ug	1 ug	1ug	5 ug	5 ug
		Dose #	1	1	1	1	2	2	2	2	2
			35	252.5	393	697.3	473.5	1129	1708	1234	0
			126.4	726.6	2459	1246	233.1	555.5	1377	1562	0
			82.9	953.7	550.2	587.7	230.4	842.9	998.2	1751	0
			74.8	868.3	507.6	377.7	323	218.2	1147	313	0
			327.8	244	682.6	985.8	474.2	1957	3037	980.2	0
				HAI titres for one vs two dose immunizations
			PR8 H1N1-BR18	WSN H1N1-BR18	PR8 H1N1-BR18	WSN H1N1-BR18	PR8 H1N1-BR18	WSN H1N1-BR18	PR8 H1N1-BR18	WSN H1N1-BR18	PBS
		Amount	1 ug	1ug	5 ug	5 ug	1 ug	1ug	5 ug	5 ug
		Dose #	1	1	1	1	2	2	2	2	2
			160	320	640	640	320	640	1280	1280	0
			320	320	2560	1280	320	320	1280	1280	0
			320	1280	320	160	640	640	2560	640	0
			160	320	320	320	320	160	640	320	0
			640	640	1280	640	640	1280	1280	320	0

## Sheet: Fig 7 data
	Figure 7A Data
				HAI to NAI ratio one dose
			PR8 H1N1-BR18	WSN H1N1-BR18	PR8 H1N1-BR18	WSN H1N1-BR18
		Amount	1 ug	1ug	5 ug	5 ug
		Dose #	1	1	1	1
			5	1.25	1.66667	0.909091
			2.5	0.434783	1	1
			3.33333	1.42857	0.588235	0.27027
			2	0.37037	0.625	0.833333
			2	2.5	2	0.666667
	Figure 7B Data
				HAI to NAI ratios for one and two dose immunizations
			PR8 H1N1-BR18	WSN H1N1-BR18	PR8 H1N1-BR18	WSN H1N1-BR18	PR8 H1N1-BR18	WSN H1N1-BR18	PR8 H1N1-BR18	WSN H1N1-BR18	PBS
		Amount	1 ug	1ug	5 ug	5 ug	1 ug	1ug	5 ug	5 ug
		Dose #	1	1	1	1	2	2	2	2	2
			5	1.25	1.66667	0.909091	0.666667	0.555556	0.769231	1
			2.5	0.434783	1	1	1.42857	0.588235	0.909091	0.833333
			3.33333	1.42857	0.588235	0.27027	2.5	0.769231	2.5	0.37037
			2	0.37037	0.625	0.833333	1	0.714286	0.555556	1
			2	2.5	2	0.666667	1.42857	0.666667	0.416667	0.322581
